# Supplementary material for: Genome Structural Diversity among 31 Bordetella pertussis Isolates from Two Recent U.S. Whooping Cough Statewide Epidemics
Source: mSphere. 2016 May 11;1(3):e00036-16. doi: 10.1128/mSphere.00036-16 (PMC4888882; doi:10.1128/mSphere.00036-16)
Supplement: Data Set S1 [file sph003162078sd2.xlsx]

## Sheet: Dataset S1
Dataset S1 Assembly results for 2 vaccine strains and 33 isolates collected during the California (CA) 2010 and Vermont (VT) 2012 statewide pertussis epidemics that were selected for whole genome sequencing
		PacBio RS II			Illumina MiSeq (150x150)
Isolate	Genome Size (bp)	Average Read Length (Kb)	Coverage Depth	HGAP Assembly (contig)	Assembly Coveragea (%)	Coverage Depth	Error correctionsb (nts)	Accession Number	Genes	CDS	Pseudo Genes	Frameshifted Genes	IS481	IS1663	IS1002
H374	4107437	2.9	138.986	1	0.995143	105.715	6	CP010838	3921	3601	259	129	250	16	4
H375	4111050	3.1	170.303	1	0.983125	132.581	28	CP010961	3919	3569	289	147	249	17	4
H378	4107534	2.8	112.295	1	0.940144	118.618	6	CP010839	3923	3596	266	130	251	16	4
H379	4105330	3	61.6663	1	0.972784	100.852	11	CP010840	3922	3599	262	126	248	16	4
H380	4104286	3.2	133.67	1	0.977514	97.1976	10	CP010841	3919	3592	266	132	247	16	4
H489	4106364	2.8	133.645	1	0.96382	77.283	2	CP010842	3921	3601	259	124	249	16	4
H542	4103349	3	135.076	1	0.980525	129.05	2	CP010843	3918	3595	262	128	247	16	4
H559	4106490	2.7	100.42	1	0.999322	93.2473	9	CP010844	3921	3590	270	133	250	16	4
H561	4073006	3	88.0439	1	0.997273	121.246	5	CP010845	3893	3578	254	128	238	16	4
H563	4106394	3	129.133	1	0.989699	166.032	3	CP010846	3920	3601	258	126	249	16	4
H564	4109554	2.4	125.112	1	0.9998	103.488	1	CP010249	3922	3605	256	124	252	16	4
H622	4107431	2.7	123.805	1	0.975968	117.979	2	CP010847	3919	3602	256	124	250	16	4
H627	4107408	3.3	127.624	1	0.95988	103.166	40	CP010962	3919	3566	292	159	250	16	4
H788	4106823	2.9	125	1	0.9998	44	3	CP010250	3923	3603	259	124	253	16	4
I468	4106401	2.9	100	1	0.999	38	1	CP010251	3918	3603	254	123	249	16	4
I469	4111656	2.9	112	1	0.9993	45	5	CP010252	3929	3602	266	124	254	16	4
I472	4111652	3.6	162	1	0.9999	27	1	CP010253	3928	3599	268	125	254	16	4
I475c	4105100	3.6	133	1	0.9989	44	0	CP010347	3919	3598	260	124	248	16	4
I476	4105331	3.1	120	1	0.9998	97	2	CP010254	3921	3601	259	123	248	16	4
I480	4106388	2.8	110	1	0.9998	92	6	CP010255	3918	3604	253	123	249	16	4
I483	4107437	2.4	150	1	0.9999	101	3	CP010256	3921	3602	258	124	250	16	4
I488d	4109457	2.7	92	3	0.9996	107	1	JWLA00000000	3924	3599	260	126	250	16	4
I496	4096713	2.4	176	1	0.9998	84	4	CP010257	3911	3593	257	124	249	16	4
I498	4106502	2.5	178	1	0.9999	85	8	CP010258	3922	3601	260	123	250	16	4
I517d	4132735	2.4	119	4	0.9996	79	4	JWLB00000000	3947	3606	270	132	252	16	4
I518	4105350	2.4	117	1	0.9997	77	4	CP010259	3919	3603	255	124	248	16	4
I521	4104288	3	98	1	0.9999	88	3	CP010260	3918	3602	255	123	247	16	4
I538	4107716	2.4	138	1	0.9999	97	3	CP010261	3920	3602	257	125	250	16	4
I539	4106666	2.4	153	1	0.9998	115	7	CP010262	3920	3601	258	126	249	16	4
I646	4105348	2.3	148	1	0.9999	95	0	CP010263	3917	3604	252	123	248	16	4
I656	4101762	2.3	135	1	0.9999	99	1	CP010264	3915	3599	255	124	246	16	4
I669	4103417	2.3	186	1	0.999	90	1	CP010265	3918	3602	255	123	247	16	4
I707	4107557	2.3	135	1	0.9999	103	0	CP010266	3924	3605	258	122	251	16	4
C393 Chinese Vaccine (CS)	4133777	3.3	131.256	1	0.979449	124.497	6	CP010963	3948	3620	267	128	239	17	2
E476 (Tohama I)	4102978	3.3	131.374	1	1	116.33	13	CP010964	3909	3599	249	125	245	17	3
CS (NCBI)e	4124236	N/A	N/A	N/A	N/A	N/A	N/A	NC_017223	3933	3647	e	e	231	17	3
Tohama I (NCBI)e	4086189	N/A	N/A	N/A	N/A	N/A	N/A	NC_002929	3856	3425	e	e	229	17	4
B1917e	4102186	N/A	N/A	N/A	N/A	N/A	N/A	CP009751	3912	3629	e	e	245	16	5
B1920e	4114630	N/A	N/A	N/A	N/A	N/A	N/A	CP009752	3684	3337	e	e	251	17	5
aPercentage of PacBio assembly that was covered by Illumina reads
bError corrections of PacBio assembly with Illumina polishing
cNo circular overlap to ensure closing of contig
dMultiple contigs
eInformation can be obtained from NCBI
