# Supplementary material for: Genome Structural Diversity among 31 Bordetella pertussis Isolates from Two Recent U.S. Whooping Cough Statewide Epidemics
Source: mSphere. 2016 May 11;1(3):e00036-16. doi: 10.1128/mSphere.00036-16 (PMC4888882; doi:10.1128/mSphere.00036-16)
Supplement: Data Set S2 [file sph003162078sd3.xlsx]

## Sheet: Dataset S2
Dataset S2 Sequence comparison of virulence-related genes in B. pertussis epidemic isolates as compared to E476 (Tohama I)
Isolate	Location	apt	baf	bapA	bapC	bfrD	bipA	brkA	brkB	bscC	bscE	bscJ	bscQ	bscU	bscW	bvgA	bvgR	bvgS	cyaA	dnt	fhaB	fhaC	fimW (fim2)	fimH (fim3)	fimB	fimC	fimD	prn	ptlA	ptlB	ptlC	ptlD	ptlE	ptlF	ptlG	ptlH	ptlI	ptxP	ptxA	ptxB	ptxC	ptxD	ptxE	tcfA	vag8
H374	CA				655 A>G													2113 A>G									356 T>C	prn2										109 G>A	684 G>A	133 G>A	681 C>T
					219 Asp>Gly													705 Lys>Glu									119 Phe>Ser												228 Met>Ile	45 Gly>Ser	no AA change
H375	CA									1677 G>A								2113 A>G									356 T>C	prn1												133 G>A
										no aa change								705 Lys>Glu									119 Phe>Ser	∆ 26-109; ∆ Val9 to Trp36												45 Gly>Ser
H378	CA																	2113 A>G									356 T>C	prn2										109 G>A	684 G>A	133 G>A	681 C>T
																		705 Lys>Glu									119 Phe>Ser	IS481 forward insertion @ nt 240											228 Met>Ile	45 Gly>Ser	no AA change
H379	CA																	2113 A>G						260 C>A			356 T>C	prn2										109 G>A	684 G>A	133 G>A	681 C>T
																		705 Lys>Glu						87 Ala>Glu			119 Phe>Ser												228 Met>Ile	45 Gly>Ser	no AA change
H380	CA																	2113 A>G						260 C>A			356 T>C	prn2										109 G>A	684 G>A	133 G>A	681 C>T
																		705 Lys>Glu						87 Ala>Glu			119 Phe>Ser												228 Met>Ile	45 Gly>Ser	no AA change
H489	CA																	2113 A>G						260 C>A			356 T>C	prn2										109 G>A	684 G>A	133 G>A	681 C>T
																		705 Lys>Glu						87 Ala>Glu			119 Phe>Ser												228 Met>Ile	45 Gly>Ser	no AA change
H542	CA																	2113 A>G									356 T>C	prn2										109 G>A	684 G>A	133 G>A	681 C>T
																		705 Lys>Glu									119 Phe>Ser												228 Met>Ile	45 Gly>Ser	no AA change
H559	CA																	2113 A>G									356 T>C	prn2										109 G>A	684 G>A	133 G>A	681 C>T
																		705 Lys>Glu									119 Phe>Ser	IS481 forward insertion @ nt 240											228 Met>Ile	45 Gly>Ser	no AA change
H561	CA																	2113 A>G						260 C>A			356 T>C	prn2										109 G>A	684 G>A	133 G>A	681 C>T
																		705 Lys>Glu						87 Ala>Glu			119 Phe>Ser												228 Met>Ile	45 Gly>Ser	no AA change
H563	CA						1070 G>T											2113 A>G						260 C>A			356 T>C	prn2										109 G>A	684 G>A	133 G>A	681 C>T
							357 Arg>Leu											705 Lys>Glu						87 Ala>Glu			119 Phe>Ser												228 Met>Ile	45 Gly>Ser	no AA change
H564	CA					1634 G>A												2113 A>G						260 C>A			356 T>C	prn2										109 G>A	684 G>A	133 G>A	681 C>T
						545 Ser>Asn												705 Lys>Glu						87 Ala>Glu			119 Phe>Ser												228 Met>Ile	45 Gly>Ser	no AA change
H622	CA																	2113 A>G									356 T>C	prn2										109 G>A	684 G>A	133 G>A	681 C>T
																		705 Lys>Glu									119 Phe>Ser												228 Met>Ile	45 Gly>Ser	no AA change
H627	CA																	2113 A>G									356 T>C	prn2										109 G>A	684 G>A	133 G>A	681 C>T
																		705 Lys>Glu									119 Phe>Ser												228 Met>Ile	45 Gly>Ser	no AA change
H788	VT																	2113 A>G						260 C>A			356 T>C	prn2										109 G>A	684 G>A	133 G>A	681 C>T
																		705 Lys>Glu						87 Ala>Glu			119 Phe>Ser												228 Met>Ile	45 Gly>Ser	no AA change
I468	VT																	2113 A>G									356 T>C	prn2										109 G>A	684 G>A	133 G>A	681 C>T
																		705 Lys>Glu									119 Phe>Ser	1273 C>T; 425 Gln>Stop											228 Met>Ile	45 Gly>Ser	no AA change
I469	VT																	2113 A>G						260 C>A			356 T>C	prn2										109 G>A	684 G>A	133 G>A	681 C>T
																		705 Lys>Glu						87 Ala>Glu			119 Phe>Ser	IS481 reverse insertion @ nt 1613											228 Met>Ile	45 Gly>Ser	no AA change
I472	VT																	2113 A>G						260 C>A			356 T>C	prn2										109 G>A	684 G>A	133 G>A	681 C>T
																		705 Lys>Glu						87 Ala>Glu			119 Phe>Ser	IS481 reverse insertion @ nt 1613											228 Met>Ile	45 Gly>Ser	no AA change
I475	VT																	2113 A>G									356 T>C	prn2										109 G>A	684 G>A	133 G>A	681 C>T
																		705 Lys>Glu									119 Phe>Ser	IS481 forward insertion @ nt 1613											228 Met>Ile	45 Gly>Ser	no AA change
I476	VT																	2113 A>G									356 T>C	prn2										109 G>A	684 G>A	133 G>A	681 C>T
																		705 Lys>Glu									119 Phe>Ser	IS481 forward insertion @ nt 1613											228 Met>Ile	45 Gly>Ser	no AA change
I480	VT																	2113 A>G									356 T>C	prn2										109 G>A	684 G>A	133 G>A	681 C>T
																		705 Lys>Glu									119 Phe>Ser												228 Met>Ile	45 Gly>Ser	no AA change
I483	VT																	2113 A>G									356 T>C	prn2										109 G>A	684 G>A	133 G>A	681 C>T
																		705 Lys>Glu									119 Phe>Ser	IS481 forward insertion @ nt 1613											228 Met>Ile	45 Gly>Ser	no AA change
I488	VT																	2113 A>G									356 T>C	prn2										109 G>A	684 G>A	133 G>A	681 C>T
																		705 Lys>Glu									119 Phe>Ser	IS481 forward insertion @ nt 1613											228 Met>Ile	45 Gly>Ser	no AA change
I496	VT																	2113 A>G									356 T>C	prn2										109 G>A	684 G>A	133 G>A	681 C>T
																		705 Lys>Glu									119 Phe>Ser	IS481 forward insertion @ nt 1613											228 Met>Ile	45 Gly>Ser	no AA change
I498	VT																	2113 A>G									356 T>C	prn2										109 G>A	684 G>A	133 G>A	681 C>T
																		705 Lys>Glu									119 Phe>Ser	IS481 reverse insertion @ nt 240											228 Met>Ile	45 Gly>Ser	no AA change
I517	VT																	2113 A>G									356 T>C	prn2										109 G>A	684 G>A	133 G>A	681 C>T
																		705 Lys>Glu									119 Phe>Ser	IS481 forward insertion @ nt 1613											228 Met>Ile	45 Gly>Ser	no AA change
I518	VT																	2113 A>G									356 T>C	prn2										109 G>A	684 G>A	133 G>A	681 C>T
																		705 Lys>Glu									119 Phe>Ser	1273 C>T; 425 Gln>Stop											228 Met>Ile	45 Gly>Ser	no AA change
I521	VT																	2113 A>G									356 T>C	prn2										109 G>A	684 G>A	133 G>A	681 C>T
																		705 Lys>Glu									119 Phe>Ser	IS481 forward insertion @ nt 1613											228 Met>Ile	45 Gly>Ser	no AA change
I538	VT																	2113 A>G									356 T>C	prn2										109 G>A	684 G>A	133 G>A	681 C>T
																		705 Lys>Glu									119 Phe>Ser	promoter disruption -74a											228 Met>Ile	45 Gly>Ser	no AA change
I539	VT																	2113 A>G									356 T>C	prn2										109 G>A	684 G>A	133 G>A	681 C>T
																		705 Lys>Glu									119 Phe>Ser	promoter disruption -74a											228 Met>Ile	45 Gly>Ser	no AA change
I646	VT							640 C>T										2113 A>G									356 T>C	prn2										109 G>A	684 G>A	133 G>A	681 C>T
								214 Pro>Ser										705 Lys>Glu									119 Phe>Ser												228 Met>Ile	45 Gly>Ser	no AA change
I656	VT																	2113 A>G									356 T>C	prn2										109 G>A	684 G>A	133 G>A	681 C>T
																		705 Lys>Glu									119 Phe>Ser												228 Met>Ile	45 Gly>Ser	no AA change
I669	VT																	2113 A>G						260 C>A			356 T>C	prn2										109 G>A	684 G>A	133 G>A	681 C>T
																		705 Lys>Glu						87 Ala>Glu			119 Phe>Ser												228 Met>Ile	45 Gly>Ser	no AA change
I707	VT																	2113 A>G									356 T>C	prn2										109 G>A	684 G>A	133 G>A	681 C>T
																		705 Lys>Glu									119 Phe>Ser												228 Met>Ile	45 Gly>Ser	no AA change
C393	China																36 C>T	2113 A>G									356 T>C	prn1
Chinese Vaccine																	no AA change	705 Lys>Glu									119 Phe>Ser
E476	Japan																											prn1
Tohama I
apreviously identified as promoter inversion (Bowden et al., 2014 and Pawloski et al., 2013)
