# Supplementary material for: Genome Structural Diversity among 31 Bordetella pertussis Isolates from Two Recent U.S. Whooping Cough Statewide Epidemics
Source: mSphere. 2016 May 11;1(3):e00036-16. doi: 10.1128/mSphere.00036-16 (PMC4888882; doi:10.1128/mSphere.00036-16)
Supplement: Data Set S3 [file sph003162078sd4.xlsx]

## Sheet: Dataset S3
Dataset S3 731 variants in 33 B. pertussis epidemic genomes
Chromosome	Region	Type	Reference	Allele	Reference allele	Length	Origin tracks	Sample count	Total number of samples	Sample frequency	Coding region change	Amino acid change	Amino acid change in longest transcript	Coding region change in longest transcript	Non-synonymous
Bp_E476	10764	SNV	T	C	No	1	H375, H378, H559, H374, C393, I468, I469, I472, I475, I476, I483, I488, I496, I498, I517, I518, I521, I538, I539, H379, H380, H489, H542, H561, H563, H564, H622, H627, H788, I480, I646, I656, I669, I707	34	34	100	PRJNA266616:RD16_00085:c.252T>C			PRJNA266616:RD16_00085:c.252T>C	No
Bp_E476	13530	SNV	G	A	No	1	I646	1	34	2.94118	PRJNA266616:RD16_00095:c.1869G>A			PRJNA266616:RD16_00095:c.1869G>A	No
Bp_E476	23119	SNV	C	T	No	1	H563	1	34	2.94118					-
Bp_E476	36857	SNV	A	G	No	1	H378, H559, H374, I468, I469, I472, I475, I476, I483, I488, I496, I498, I517, I518, I521, I538, I539, H379, H380, H489, H542, H561, H563, H564, H622, H627, H788, I480, I646, I656, I669, I707	32	34	94.1176					-
Bp_E476	37390	SNV	A	G	No	1	H375, H378, H559, H374, C393, I468, I469, I472, I475, I476, I483, I488, I496, I498, I517, I518, I521, I538, I539, H379, H380, H489, H542, H561, H563, H564, H622, H627, H788, I480, I646, I656, I669, I707	34	34	100	PRJNA266616:RD16_00185:c.378A>G			PRJNA266616:RD16_00185:c.378A>G	No
Bp_E476	42420	SNV	C	T	No	1	I469, I475	2	34	5.88235	PRJNA266616:RD16_00210:c.138C>T			PRJNA266616:RD16_00210:c.138C>T	No
Bp_E476	42578	SNV	A	G	No	1	H375, H378, H559, H374, I468, I469, I472, I475, I476, I483, I488, I496, I498, I517, I518, I521, I538, I539, H379, H380, H489, H542, H561, H563, H564, H622, H627, H788, I480, I646, I656, I669, I707	33	34	97.0588	PRJNA266616:RD16_00210:c.296A>G	PRJNA266616:RD16_00210:p.Glu99Gly	PRJNA266616:RD16_00210:p.Glu99Gly	PRJNA266616:RD16_00210:c.296A>G	Yes
Bp_E476	50911	SNV	C	T	No	1	H489	1	34	2.94118	PRJNA266616:RD16_00265:c.471C>T			PRJNA266616:RD16_00265:c.471C>T	No
Bp_E476	51093	SNV	C	G	No	1	H378, H559, H374, I475, I476, I483, I488, I496, I517, I518, I521, I538, I539, H379, H380, H489, H542, H561, H563, H564, H622, H627, H788, I480, I646, I656, I669, I707	28	34	82.3529					-
Bp_E476	51160	SNV	C	A	No	1	H375, H378, H374, H380, H489, H542, H561, H563	8	34	23.5294					-
Bp_E476	53540	SNV	A	G	No	1	H375, H378, H559, H374, C393, I468, I469, I472, I475, I476, I483, I488, I496, I498, I517, I518, I521, I538, I539, H379, H380, H489, H542, H561, H563, H564, H622, H627, H788, I480, I646, I656, I669, I707	34	34	100					-
Bp_E476	65440	SNV	A	G	No	1	C393	1	34	2.94118					-
Bp_E476	70104	SNV	C	A	No	1	I656	1	34	2.94118					-
Bp_E476	70107	SNV	C	T	No	1	I656	1	34	2.94118					-
Bp_E476	109972	SNV	T	C	No	1	H375, I468, I469, I472, I475, I476, I483, I488, I496, I498, I517, I518, I521, I538, I539, H561, H563, H564, H627, H788, I480, I646, I656, I669, I707	25	34	73.5294					-
Bp_E476	116940	SNV	T	A	No	1	H375, H378, H559, H374, I483, I496, H379, H380, H489, H542, H561, H563, H564, H622, H627, I480, I656, I707	18	34	52.9412	PRJNA266616:RD16_00615:c.947T>A	PRJNA266616:RD16_00615:p.Leu316Gln	PRJNA266616:RD16_00615:p.Leu316Gln	PRJNA266616:RD16_00615:c.947T>A	Yes
Bp_E476	117004	SNV	T	C	No	1	H375	1	34	2.94118	PRJNA266616:RD16_00615:c.1011T>C			PRJNA266616:RD16_00615:c.1011T>C	No
Bp_E476	117030	Deletion	C	-	No	1	H375	1	34	2.94118					-
Bp_E476	123252	SNV	T	C	No	1	H374, I469, I475, I517, I538, I539, H379, H380, H542, H561, H563, H788, I646	13	34	38.2353	PRJNA266616:RD16_00650:c.920A>G	PRJNA266616:RD16_00650:p.Asp307Gly	PRJNA266616:RD16_00650:p.Asp307Gly	PRJNA266616:RD16_00650:c.920A>G	Yes
Bp_E476	124199	SNV	G	A	No	1	H378	1	34	2.94118					-
Bp_E476	124203	SNV	C	T	No	1	H375, H378, H374, I476, H561, H563, H564, H788, I669	9	34	26.4706					-
Bp_E476	138236	SNV	G	A	No	1	H378, H559, I476, I539, H542, H622, H627, I646, I656	9	34	26.4706					-
Bp_E476	138238	SNV	T	C	No	1	H378, H559, I476, I538, I539, H542, H622, H627, I646, I656	10	34	29.4118					-
Bp_E476	143883	SNV	G	A	No	1	H380	1	34	2.94118	PRJNA266616:RD16_00740:c.3004G>A	PRJNA266616:RD16_00740:p.Ala1002Thr	PRJNA266616:RD16_00740:p.Ala1002Thr	PRJNA266616:RD16_00740:c.3004G>A	Yes
Bp_E476	155812	Deletion	G	-	No	1	H561	1	34	2.94118					-
Bp_E476	157094	Deletion	C	-	No	1	H375	1	34	2.94118					-
Bp_E476	176368	SNV	C	A	No	1	H375, H378, H559, H374, C393, I488, H379, H380, H489, H542, H561, H563, H564, H622, H627, I646, I656, I707	18	34	52.9412					-
Bp_E476	176371	SNV	C	T	No	1	H375, H378, H559, H374, I488, H379, H380, H489, H542, H561, H563, H564, H622, H627, I646, I656, I707	17	34	50					-
Bp_E476	187503	SNV	G	A	No	1	I468, I469, I472, I475, I476, I483, I488, I496, I498, I517, I518, I521, I538, I539, H561, H563, H564, I480, I646, I656, I669, I707	22	34	64.7059	PRJNA266616:RD16_00955:c.1080G>A			PRJNA266616:RD16_00955:c.1080G>A	No
Bp_E476	195255	SNV	C	T	No	1	H375, H378, H559, H374, I468, I469, I472, I475, I476, I483, I488, I496, I498, I517, I518, I521, I538, I539, H379, H380, H542, H561, H563, H564, H622, H627, H788, I646, I656, I669, I707	31	34	91.1765					-
Bp_E476	196495	SNV	A	C	No	1	I476	1	34	2.94118					-
Bp_E476	198405	SNV	T	C	No	1	H374, I468, I469, I472, I475, I476, I483, I488, I496, I498, I517, I518, I521, I538, I539, H561, H563, H564, H788, I480, I646, I656, I669, I707	24	34	70.5882	PRJNA266616:RD16_01005:c.194T>C	PRJNA266616:RD16_01005:p.Val65Ala	PRJNA266616:RD16_01005:p.Val65Ala	PRJNA266616:RD16_01005:c.194T>C	Yes
Bp_E476	216761	SNV	A	G	No	1	H374, I468, I469, I472, I475, I476, I483, I488, I496, I498, I517, I518, I521, I538, I539, H561, H563, H564, H788, I480, I646, I656, I669, I707	24	34	70.5882	PRJNA266616:RD16_01075:c.19T>C	PRJNA266616:RD16_01075:p.Ser7Pro	PRJNA266616:RD16_01075:p.Ser7Pro	PRJNA266616:RD16_01075:c.19T>C	Yes
Bp_E476	218631	SNV	A	G	No	1	C393, H380	2	34	5.88235	PRJNA266616:RD16_01085:c.922A>G	PRJNA266616:RD16_01085:p.Lys308Glu	PRJNA266616:RD16_01085:p.Lys308Glu	PRJNA266616:RD16_01085:c.922A>G	Yes
Bp_E476	223035	SNV	G	A	No	1	H378, H559, H374, I468, I469, I472, I475, I476, I483, I488, I496, I498, I517, I518, I521, I538, I539, H379, H380, H489, H542, H561, H563, H564, H622, H627, H788, I480, I646, I656, I669, I707	32	34	94.1176	PRJNA266616:RD16_01110:c.771G>A			PRJNA266616:RD16_01110:c.771G>A	No
Bp_E476	226059	SNV	G	A	No	1	H378, H559, I468, I472, I476, I483, I488, I496, I498, I517, I518, I521, I538, I539, H542, H622, H627, I480, I646, I656, I707	21	34	61.7647	PRJNA266616:RD16_01115:c.358G>A	PRJNA266616:RD16_01115:p.Val120Ile	PRJNA266616:RD16_01115:p.Val120Ile	PRJNA266616:RD16_01115:c.358G>A	Yes
Bp_E476	226164	SNV	G	A	No	1	I469, I475, H788	3	34	8.82353	PRJNA266616:RD16_01115:c.463G>A	PRJNA266616:RD16_01115:p.Ala155Thr	PRJNA266616:RD16_01115:p.Ala155Thr	PRJNA266616:RD16_01115:c.463G>A	Yes
Bp_E476	237608	SNV	T	C	No	1	I538, I539	2	34	5.88235	PRJNA266616:RD16_01175:c.920A>G	PRJNA266616:RD16_01175:p.Asp307Gly	PRJNA266616:RD16_01175:p.Asp307Gly	PRJNA266616:RD16_01175:c.920A>G	Yes
Bp_E476	238743	SNV	G	A	No	1	H563	1	34	2.94118	PRJNA266616:RD16_01180:c.681C>T			PRJNA266616:RD16_01180:c.681C>T	No
Bp_E476	280376	SNV	A	G	No	1	H378, H559, H374, I469, I498, H379, H380, H542, H561, H563, H564, H622, H627, I656	14	34	41.1765					-
Bp_E476	280378	SNV	T	G	No	1	H374, I469, H379, H380, H561, H563, H564, H622, H627, I656	10	34	29.4118					-
Bp_E476	280379	SNV	T	C	No	1	H378, H559, H542	3	34	8.82353					-
Bp_E476	287131	SNV	T	C	No	1	I468, I469, I472, I476, I483, I488, I496, I498, I517, I518, I521, I538, I539, H561, H564, I480, I646, I656, I669, I707	20	34	58.8235					-
Bp_E476	301032	SNV	C	T	No	1	H375	1	34	2.94118					-
Bp_E476	301657	SNV	C	T	No	1	H378, H559, H374, I468, I469, I472, I475, I476, I483, I488, I496, I498, I517, I518, I521, I538, I539, H379, H380, H489, H542, H561, H563, H564, H622, H627, H788, I480, I646, I656, I669, I707	32	34	94.1176					-
Bp_E476	303787	SNV	G	A	No	1	C393	1	34	2.94118					-
Bp_E476	303790	SNV	G	T	No	1	H375, H378, H559, H374, C393, I469, I476, I488, I498, I517, I538, I539, H379, H380, H489, H542, H561, H563, H564, H622, H627, H788, I646, I656, I669, I707	26	34	76.4706					-
Bp_E476	304296	SNV	A	C	No	1	H375, H378, H374, I468, H379, H542, H563, H622, I656, I707	10	34	29.4118					-
Bp_E476	304299	SNV	T	C	No	1	H375, H378, H374, I468, H379, H542, H561, H563, H622, I656, I707	11	34	32.3529					-
Bp_E476	309121	SNV	G	A	No	1	C393	1	34	2.94118					-
Bp_E476	335711	SNV	G	A	No	1	I480	1	34	2.94118	PRJNA266616:RD16_01670:c.954C>T			PRJNA266616:RD16_01670:c.954C>T	No
Bp_E476	335996	SNV	C	T	No	1	I521	1	34	2.94118	PRJNA266616:RD16_01670:c.669G>A			PRJNA266616:RD16_01670:c.669G>A	No
Bp_E476	358452	SNV	C	T	No	1	H788	1	34	2.94118	PRJNA266616:RD16_01800:c.508G>A	PRJNA266616:RD16_01800:p.Asp170Asn	PRJNA266616:RD16_01800:p.Asp170Asn	PRJNA266616:RD16_01800:c.508G>A	Yes
Bp_E476	367015	SNV	C	T	No	1	I469, I475	2	34	5.88235	PRJNA266616:RD16_01840:c.431C>T	PRJNA266616:RD16_01840:p.Pro144Leu	PRJNA266616:RD16_01840:p.Pro144Leu	PRJNA266616:RD16_01840:c.431C>T	Yes
Bp_E476	367560	Deletion	C	-	No	1	H378, H559, H374, I468, I469, I472, I475, I476, I483, I488, I496, I498, I517, I518, I521, I538, I539, H379, H380, H489, H542, H561, H563, H564, H622, H627, H788, I480, I646, I656, I669, I707	32	34	94.1176	PRJNA266616:RD16_01840:c.976delC	PRJNA266616:RD16_01840:p.Arg326fs	PRJNA266616:RD16_01840:p.Arg326fs	PRJNA266616:RD16_01840:c.976delC	Yes
Bp_E476	370086	SNV	T	C	No	1	H378, H559, I498, H542, I707	5	34	14.7059	PRJNA266616:RD16_01855:c.526T>C	PRJNA266616:RD16_01855:p.Ser176Pro	PRJNA266616:RD16_01855:p.Ser176Pro	PRJNA266616:RD16_01855:c.526T>C	Yes
Bp_E476	375029	SNV	A	G	No	1	H375, H378, H559, H374, C393, I468, I469, I472, I475, I476, I483, I488, I496, I498, I517, I518, I521, I538, I539, H379, H380, H561, H563, H564, H622, H627, H788, I480, I646, I656, I669, I707	32	34	94.1176	PRJNA266616:RD16_01875:c.142T>C			PRJNA266616:RD16_01875:c.142T>C	No
Bp_E476	379744	SNV	C	T	No	1	H561	1	34	2.94118	PRJNA266616:RD16_01900:c.489C>T			PRJNA266616:RD16_01900:c.489C>T	No
Bp_E476	382707	SNV	C	T	No	1	H374	1	34	2.94118	PRJNA266616:RD16_01910:c.926C>T	PRJNA266616:RD16_01910:p.Ala309Val	PRJNA266616:RD16_01910:p.Ala309Val	PRJNA266616:RD16_01910:c.926C>T	Yes
Bp_E476	419594	SNV	A	C	No	1	H375, H378, H559, H374, C393, I468, I469, I472, I475, I476, I483, I488, I496, I498, I517, I518, I521, I538, I539, H379, H380, H489, H542, H561, H563, H564, H622, H627, H788, I480, I646, I656, I669, I707	34	34	100	PRJNA266616:RD16_02100:c.881A>C	PRJNA266616:RD16_02100:p.Asp294Ala	PRJNA266616:RD16_02100:p.Asp294Ala	PRJNA266616:RD16_02100:c.881A>C	Yes
Bp_E476	429125	SNV	T	G	No	1	H375, H378, H559, H374, I475, I476, I496, H379, H380, H489, H542, H561, H563, H564, H622, H627, H788, I656	18	34	52.9412					-
Bp_E476	443449	SNV	G	A	No	1	I669	1	34	2.94118	PRJNA266616:RD16_02215:c.182G>A	PRJNA266616:RD16_02215:p.Arg61Gln	PRJNA266616:RD16_02215:p.Arg61Gln	PRJNA266616:RD16_02215:c.182G>A	Yes
Bp_E476	444890	SNV	A	G	No	1	H564	1	34	2.94118	PRJNA266616:RD16_02220:c.572T>C	PRJNA266616:RD16_02220:p.Ile191Thr	PRJNA266616:RD16_02220:p.Ile191Thr	PRJNA266616:RD16_02220:c.572T>C	Yes
Bp_E476	445551	SNV	G	A	No	1	H375, H378, H559, H374, I469, I475, I483, I498, I539, H379, H380, H489, H542, H561, H563, H622, H627, H788, I656	19	34	55.8824					-
Bp_E476	447553	SNV	G	A	No	1	H379	1	34	2.94118	PRJNA266616:RD16_02230:c.922G>A	PRJNA266616:RD16_02230:p.Glu308Lys	PRJNA266616:RD16_02230:p.Glu308Lys	PRJNA266616:RD16_02230:c.922G>A	Yes
Bp_E476	447911	SNV	T	C	No	1	H375, H378, H559, H374, I468, I469, I472, I475, I476, I483, I488, I496, I498, I517, I518, I521, I538, I539, H379, H380, H489, H542, H561, H563, H564, H622, H627, H788, I480, I646, I656, I669, I707	33	34	97.0588	PRJNA266616:RD16_02235:c.13A>G	PRJNA266616:RD16_02235:p.Ser5Gly	PRJNA266616:RD16_02235:p.Ser5Gly	PRJNA266616:RD16_02235:c.13A>G	Yes
Bp_E476	447954	SNV	C	T	No	1	I669	1	34	2.94118					-
Bp_E476	456274	SNV	G	A	No	1	H380	1	34	2.94118	PRJNA266616:RD16_02270:c.1505G>A	PRJNA266616:RD16_02270:p.Gly502Asp	PRJNA266616:RD16_02270:p.Gly502Asp	PRJNA266616:RD16_02270:c.1505G>A	Yes
Bp_E476	482682	SNV	G	A	No	1	H375, H378, H559, H374, C393, I468, I469, I472, I475, I476, I483, I488, I496, I498, I517, I518, I521, I538, I539, H379, H380, H489, H542, H561, H563, H564, H622, H627, H788, I480, I646, I656, I669, I707	34	34	100	PRJNA266616:RD16_02365:c.123C>T			PRJNA266616:RD16_02365:c.123C>T	No
Bp_E476	484975	SNV	A	C	No	1	I468	1	34	2.94118					-
Bp_E476	487524	SNV	G	A	No	1	C393	1	34	2.94118	PRJNA266616:RD16_02400:c.165G>A			PRJNA266616:RD16_02400:c.165G>A	No
Bp_E476	489152	SNV	G	A	No	1	H374, I468, I469, I472, I475, I476, I483, I488, I496, I498, I517, I518, I521, I538, I539, H561, H563, H564, H788, I480, I646, I656, I669, I707	24	34	70.5882	PRJNA266616:RD16_02405:c.2480C>T	PRJNA266616:RD16_02405:p.Pro827Leu	PRJNA266616:RD16_02405:p.Pro827Leu	PRJNA266616:RD16_02405:c.2480C>T	Yes
Bp_E476	489638	SNV	C	T	No	1	H374	1	34	2.94118	PRJNA266616:RD16_02405:c.1994G>A	PRJNA266616:RD16_02405:p.Gly665Asp	PRJNA266616:RD16_02405:p.Gly665Asp	PRJNA266616:RD16_02405:c.1994G>A	Yes
Bp_E476	496541	SNV	A	G	No	1	I469, I475, H564	3	34	8.82353					-
Bp_E476	509641	SNV	C	T	No	1	H375	1	34	2.94118	PRJNA266616:RD16_02485:c.117C>T			PRJNA266616:RD16_02485:c.117C>T	No
Bp_E476	515139	SNV	A	G	No	1	H378, H559, H374, I468, I469, I472, I475, I476, I483, I488, I496, I498, I517, I518, I521, I538, I539, H379, H380, H489, H542, H561, H563, H564, H622, H627, H788, I480, I646, I656, I669, I707	32	34	94.1176					-
Bp_E476	517318	SNV	G	A	No	1	H378, H559, H374, I468, I469, I472, I475, I476, I483, I488, I496, I498, I517, I518, I521, I538, I539, H379, H380, H489, H542, H561, H563, H564, H622, H627, H788, I480, I646, I656, I669, I707	32	34	94.1176					-
Bp_E476	520354	SNV	G	T	No	1	H378, H559, H374, I468, I469, I472, I475, I476, I483, I488, I496, I498, I517, I518, I521, I538, I539, H379, H380, H489, H542, H561, H563, H564, H622, H627, H788, I480, I646, I656, I669, I707	32	34	94.1176	PRJNA266616:RD16_02550:c.90C>A			PRJNA266616:RD16_02550:c.90C>A	No
Bp_E476	521145	SNV	C	T	No	1	C393	1	34	2.94118	PRJNA266616:RD16_02555:c.494G>A	PRJNA266616:RD16_02555:p.Arg165His	PRJNA266616:RD16_02555:p.Arg165His	PRJNA266616:RD16_02555:c.494G>A	Yes
Bp_E476	521984	SNV	T	C	No	1	H378, H559, H374, I468, I469, I472, I475, I476, I483, I488, I496, I498, I517, I518, I521, I538, I539, H379, H380, H489, H542, H561, H563, H564, H622, H627, H788, I480, I646, I656, I669, I707	32	34	94.1176	PRJNA266616:RD16_02560:c.219A>G			PRJNA266616:RD16_02560:c.219A>G	No
Bp_E476	525285	SNV	A	G	No	1	C393	1	34	2.94118	PRJNA266616:RD16_02595:c.805T>C	PRJNA266616:RD16_02595:p.Tyr269His	PRJNA266616:RD16_02595:p.Tyr269His	PRJNA266616:RD16_02595:c.805T>C	Yes
Bp_E476	525291	SNV	G	A	No	1	C393	1	34	2.94118	PRJNA266616:RD16_02595:c.799C>T			PRJNA266616:RD16_02595:c.799C>T	No
Bp_E476	526169	SNV	C	T	No	1	C393	1	34	2.94118					-
Bp_E476	527395	SNV	A	G	No	1	H375, H378, H559, H374, C393, I539, H379, H380, H489, H542, H561, H563, H622, H627, I656	15	34	44.1176	PRJNA266616:RD16_02610:c.805T>C	PRJNA266616:RD16_02610:p.Tyr269His	PRJNA266616:RD16_02610:p.Tyr269His	PRJNA266616:RD16_02610:c.805T>C	Yes
Bp_E476	528279	SNV	T	C	No	1	H378, H374, I469, I472, I483, I498, H561, H563, H564, H622, H788, I480, I656, I669, I707	15	34	44.1176					-
Bp_E476	528567	SNV	G	C	No	1	H378, H559, H374, I468, I469, I472, I475, I476, I483, I488, I496, I498, I517, I518, I521, I538, I539, H561, H563, H564, H622, H788, I480, I646, I656, I669, I707	27	34	79.4118	PRJNA266616:RD16_02615:c.186C>G	PRJNA266616:RD16_02615:p.Asp62Glu	PRJNA266616:RD16_02615:p.Asp62Glu	PRJNA266616:RD16_02615:c.186C>G	Yes
Bp_E476	546346	SNV	C	T	No	1	H375	1	34	2.94118	PRJNA266616:RD16_02690:c.17C>T	PRJNA266616:RD16_02690:p.Ser6Leu	PRJNA266616:RD16_02690:p.Ser6Leu	PRJNA266616:RD16_02690:c.17C>T	Yes
Bp_E476	553605	SNV	C	T	No	1	H374	1	34	2.94118	PRJNA266616:RD16_02730:c.927G>A			PRJNA266616:RD16_02730:c.927G>A	No
Bp_E476	563666	SNV	C	T	No	1	H375, H378, H559, H374, I468, I469, I472, I475, I476, I483, I488, I496, I498, I517, I518, I521, I538, I539, H379, H380, H542, H561, H563, H564, H622, H627, H788, I480, I646, I656, I669, I707	32	34	94.1176	PRJNA266616:RD16_02785:c.363G>A			PRJNA266616:RD16_02785:c.363G>A	No
Bp_E476	563900	SNV	T	C	No	1	H375, H378, H559, H374, C393, I468, I469, I472, I475, I476, I483, I488, I496, I498, I517, I518, I521, I538, I539, H379, H380, H489, H542, H561, H563, H564, H622, H627, H788, I480, I646, I656, I669, I707	34	34	100	PRJNA266616:RD16_02785:c.129A>G			PRJNA266616:RD16_02785:c.129A>G	No
Bp_E476	575282	SNV	G	A	No	1	H378, H559, H542	3	34	8.82353					-
Bp_E476	575284	SNV	A	G	No	1	H378, H559, H542	3	34	8.82353					-
Bp_E476	575286	SNV	C	T	No	1	H378, H559, H542	3	34	8.82353					-
Bp_E476	575594	SNV	G	A	No	1	H564	1	34	2.94118	PRJNA266616:RD16_02850:c.644C>T	PRJNA266616:RD16_02850:p.Pro215Leu	PRJNA266616:RD16_02850:p.Pro215Leu	PRJNA266616:RD16_02850:c.644C>T	Yes
Bp_E476	583385	SNV	T	C	No	1	H375	1	34	2.94118	PRJNA266616:RD16_02885:c.489T>C			PRJNA266616:RD16_02885:c.489T>C	No
Bp_E476	605063	SNV	C	T	No	1	H375	1	34	2.94118	PRJNA266616:RD16_02990:c.174C>T			PRJNA266616:RD16_02990:c.174C>T	No
Bp_E476	620495	SNV	C	T	No	1	H489	1	34	2.94118	PRJNA266616:RD16_03070:c.126C>T			PRJNA266616:RD16_03070:c.126C>T	No
Bp_E476	625816	SNV	G	A	No	1	H564	1	34	2.94118	PRJNA266616:RD16_03090:c.634G>A	PRJNA266616:RD16_03090:p.Asp212Asn	PRJNA266616:RD16_03090:p.Asp212Asn	PRJNA266616:RD16_03090:c.634G>A	Yes
Bp_E476	632625	SNV	C	T	No	1	C393	1	34	2.94118	PRJNA266616:RD16_03120:c.295G>A	PRJNA266616:RD16_03120:p.Val99Ile	PRJNA266616:RD16_03120:p.Val99Ile	PRJNA266616:RD16_03120:c.295G>A	Yes
Bp_E476	637186	SNV	G	A	No	1	H375	1	34	2.94118	PRJNA266616:RD16_03140:c.802C>T	PRJNA266616:RD16_03140:p.Arg268*	PRJNA266616:RD16_03140:p.Arg268*	PRJNA266616:RD16_03140:c.802C>T	Yes
Bp_E476	639988	SNV	A	G	No	1	H542	1	34	2.94118	PRJNA266616:RD16_03155:c.751T>C	PRJNA266616:RD16_03155:p.Tyr251His	PRJNA266616:RD16_03155:p.Tyr251His	PRJNA266616:RD16_03155:c.751T>C	Yes
Bp_E476	647258	SNV	C	T	No	1	I707	1	34	2.94118	PRJNA266616:RD16_03180:c.459C>T			PRJNA266616:RD16_03180:c.459C>T	No
Bp_E476	650352	SNV	C	T	No	1	H375	1	34	2.94118	PRJNA266616:RD16_03205:c.416C>T	PRJNA266616:RD16_03205:p.Thr139Ile	PRJNA266616:RD16_03205:p.Thr139Ile	PRJNA266616:RD16_03205:c.416C>T	Yes
Bp_E476	652111	SNV	C	T	No	1	H378, I498	2	34	5.88235					-
Bp_E476	653962	SNV	G	A	No	1	H375	1	34	2.94118	PRJNA266616:RD16_03220:c.188C>T	PRJNA266616:RD16_03220:p.Ala63Val	PRJNA266616:RD16_03220:p.Ala63Val	PRJNA266616:RD16_03220:c.188C>T	Yes
Bp_E476	656423	SNV	C	T	No	1	H378	1	34	2.94118					-
Bp_E476	657372	SNV	G	A	No	1	I469, I475, H379, H380, H489, H561, H563, H564, I669	9	34	26.4706	PRJNA266616:RD16_03235:c.922G>A	PRJNA266616:RD16_03235:p.Glu308Lys	PRJNA266616:RD16_03235:p.Glu308Lys	PRJNA266616:RD16_03235:c.922G>A	Yes
Bp_E476	665888	SNV	T	C	No	1	H375, H378, H559, H374, C393, I468, I469, I475, I476, I483, I488, I496, I498, I517, I518, I521, I538, I539, H379, H380, H489, H542, H561, H563, H564, H622, H627, H788, I480, I646, I656, I669, I707	33	34	97.0588	PRJNA266616:RD16_03275:c.624A>G			PRJNA266616:RD16_03275:c.624A>G	No
Bp_E476	670176	SNV	G	A	No	1	H378, H559, I468, I472, I476, I483, I488, I496, I498, I517, I518, I521, I538, I539, H542, H622, H627, I480, I646, I656, I707	21	34	61.7647	PRJNA266616:RD16_03295:c.88C>T	PRJNA266616:RD16_03295:p.Gln30*	PRJNA266616:RD16_03295:p.Gln30*	PRJNA266616:RD16_03295:c.88C>T	Yes
Bp_E476	682509	SNV	G	A	No	1	H563	1	34	2.94118	PRJNA266616:RD16_03345:c.485C>T	PRJNA266616:RD16_03345:p.Ser162Leu	PRJNA266616:RD16_03345:p.Ser162Leu	PRJNA266616:RD16_03345:c.485C>T	Yes
Bp_E476	694598	SNV	G	A	No	1	H375, H380, H563	3	34	8.82353					-
Bp_E476	694600	SNV	T	C	No	1	H375, H378, H559, H374, I469, H379, H380, H542, H561, H563, H622, H627, I656	13	34	38.2353					-
Bp_E476	696600	SNV	A	G	No	1	I468	1	34	2.94118	PRJNA266616:RD16_03390:c.874A>G	PRJNA266616:RD16_03390:p.Lys292Glu	PRJNA266616:RD16_03390:p.Lys292Glu	PRJNA266616:RD16_03390:c.874A>G	Yes
Bp_E476	698718	SNV	A	G	No	1	H378, H559, H374, I468, I469, I472, I475, I476, I483, I488, I496, I498, I517, I518, I521, I538, I539, H379, H489, H542, H561, H563, H564, H622, H627, H788, I480, I646, I656, I669, I707	31	34	91.1765	PRJNA266616:RD16_03405:c.6A>G			PRJNA266616:RD16_03405:c.6A>G	No
Bp_E476	704489	SNV	G	T	No	1	I469, I475, I476, I483, I488, I496, I498, I518, I521, I538, I539, H561, H563, H564, H788, I480, I646, I656, I669, I707	20	34	58.8235					-
Bp_E476	718098	SNV	A	C	No	1	H375, H378, H559, H374, I468, I469, I472, I475, I476, I483, I488, I496, I498, I517, I518, I521, I538, I539, H379, H380, H561, H563, H564, H622, H627, H788, I480, I646, I656, I669, I707	31	34	91.1765	PRJNA266616:RD16_03515:c.411T>G			PRJNA266616:RD16_03515:c.411T>G	No
Bp_E476	734509	SNV	A	C	No	1	C393	1	34	2.94118					-
Bp_E476	737341	SNV	C	T	No	1	H375, H378, H559, H374, I468, I469, I472, I475, I476, I483, I488, I496, I498, I517, I518, I521, I538, I539, H379, H380, H489, H542, H561, H563, H564, H622, H627, H788, I480, I646, I656, I669, I707	33	34	97.0588	PRJNA266616:RD16_03600:c.1045G>A	PRJNA266616:RD16_03600:p.Val349Ile	PRJNA266616:RD16_03600:p.Val349Ile	PRJNA266616:RD16_03600:c.1045G>A	Yes
Bp_E476	757988	SNV	G	A	No	1	H561	1	34	2.94118	PRJNA266616:RD16_03690:c.2153C>T	PRJNA266616:RD16_03690:p.Ala718Val	PRJNA266616:RD16_03690:p.Ala718Val	PRJNA266616:RD16_03690:c.2153C>T	Yes
Bp_E476	759568	SNV	C	T	No	1	H563	1	34	2.94118	PRJNA266616:RD16_03690:c.573G>A			PRJNA266616:RD16_03690:c.573G>A	No
Bp_E476	792099	SNV	G	A	No	1	C393	1	34	2.94118	PRJNA266616:RD16_03815:c.527G>A	PRJNA266616:RD16_03815:p.Gly176Asp	PRJNA266616:RD16_03815:p.Gly176Asp	PRJNA266616:RD16_03815:c.527G>A	Yes
Bp_E476	820994	SNV	C	T	No	1	H375	1	34	2.94118	PRJNA266616:RD16_03960:c.141C>T			PRJNA266616:RD16_03960:c.141C>T	No
Bp_E476	821093	SNV	C	T	No	1	H622, H627	2	34	5.88235	PRJNA266616:RD16_03960:c.240C>T			PRJNA266616:RD16_03960:c.240C>T	No
Bp_E476	830185	SNV	C	G	No	1	I469, I475, H788	3	34	8.82353					-
Bp_E476	832507	SNV	C	T	No	1	C393	1	34	2.94118	PRJNA266616:RD16_04010:c.1988C>T	PRJNA266616:RD16_04010:p.Ala663Val	PRJNA266616:RD16_04010:p.Ala663Val	PRJNA266616:RD16_04010:c.1988C>T	Yes
Bp_E476	840198	SNV	G	A	No	1	H375, H378, H559, H374, I468, I469, I472, I475, I476, I483, I488, I496, I498, I517, I518, I521, I538, I539, H379, H380, H542, H561, H563, H564, H622, H627, H788, I480, I646, I656, I669, I707	32	34	94.1176					-
Bp_E476	843086	SNV	G	A	No	1	H378, H559, I468, I472, I476, I483, I488, I496, I498, I517, I518, I521, I538, I539, H542, H622, H627, I480, I646, I656, I707	21	34	61.7647	PRJNA266616:RD16_04060:c.306C>T			PRJNA266616:RD16_04060:c.306C>T	No
Bp_E476	852223	SNV	C	T	No	1	H374, I468, I469, I475, I476, I483, I488, I496, I498, I517, I518, I521, I538, I539, H561, H563, H564, H788, I480, I646, I656, I669, I707	23	34	67.6471	PRJNA266616:RD16_04095:c.1308G>A			PRJNA266616:RD16_04095:c.1308G>A	No
Bp_E476	864269	SNV	C	T	No	1	H561	1	34	2.94118					-
Bp_E476	864394	SNV	A	G	No	1	H379	1	34	2.94118					-
Bp_E476	864395	SNV	A	C	No	1	H564	1	34	2.94118					-
Bp_E476	864398	SNV	T	C	No	1	H375, H379, H564	3	34	8.82353					-
Bp_E476	865240	SNV	C	T	No	1	H564	1	34	2.94118	PRJNA266616:RD16_04140:c.815C>T	PRJNA266616:RD16_04140:p.Ser272Phe	PRJNA266616:RD16_04140:p.Ser272Phe	PRJNA266616:RD16_04140:c.815C>T	Yes
Bp_E476	868389	SNV	G	A	No	1	H374, I468, I469, I475, I476, I483, I488, I496, I498, I517, I518, I521, I538, I539, H561, H563, H564, H622, H788, I480, I646, I656, I669, I707	24	34	70.5882	PRJNA266616:RD16_04155:c.97G>A	PRJNA266616:RD16_04155:p.Asp33Asn	PRJNA266616:RD16_04155:p.Asp33Asn	PRJNA266616:RD16_04155:c.97G>A	Yes
Bp_E476	877282	SNV	T	G	No	1	H375	1	34	2.94118	PRJNA266616:RD16_04210:c.938T>G	PRJNA266616:RD16_04210:p.Ile313Ser	PRJNA266616:RD16_04210:p.Ile313Ser	PRJNA266616:RD16_04210:c.938T>G	Yes
Bp_E476	880678	SNV	T	C	No	1	H375, H378, H559, H374, I468, I469, I475, I476, I483, I488, I496, I498, I517, I518, I521, I538, I539, H380, H561, H563, H564, H622, H627, H788, I480, I646, I656, I669, I707	29	34	85.2941	PRJNA266616:RD16_04225:c.1158T>C			PRJNA266616:RD16_04225:c.1158T>C	No
Bp_E476	888016	SNV	C	T	No	1	H378, H559, H374, I468, I469, I472, I475, I476, I483, I488, I496, I498, I517, I518, I521, I538, I539, H379, H380, H489, H542, H561, H563, H564, H622, H627, H788, I480, I646, I656, I669, I707	32	34	94.1176	PRJNA266616:RD16_04260:c.76C>T	PRJNA266616:RD16_04260:p.Leu26Phe	PRJNA266616:RD16_04260:p.Leu26Phe	PRJNA266616:RD16_04260:c.76C>T	Yes
Bp_E476	891705	SNV	G	A	No	1	H564	1	34	2.94118	PRJNA266616:RD16_04270:c.1634G>A	PRJNA266616:RD16_04270:p.Ser545Asn	PRJNA266616:RD16_04270:p.Ser545Asn	PRJNA266616:RD16_04270:c.1634G>A	Yes
Bp_E476	901087	SNV	T	C	No	1	H375, H378, H559, H374, I468, I469, I472, I475, I476, I483, I488, I496, I498, I517, I518, I521, I538, I539, H379, H380, H489, H542, H561, H563, H564, H622, H627, H788, I480, I646, I656, I669, I707	33	34	97.0588					-
Bp_E476	911417	SNV	C	A	No	1	H378, H559, H374, I469, I475, I476, I483, I488, I496, I518, I521, I539, H379, H380, H489, H542, H561, H563, H564, H622, H627, I480, I656, I669, I707	25	34	73.5294					-
Bp_E476	929452	SNV	T	C	No	1	H375, H378, H559, H374, C393, I468, I469, I475, I476, I483, I488, I496, I498, I517, I518, I521, I538, I539, H379, H380, H489, H542, H561, H563, H564, H622, H627, H788, I480, I646, I656, I669, I707	33	34	97.0588	PRJNA266616:RD16_04420:c.738T>C			PRJNA266616:RD16_04420:c.738T>C	No
Bp_E476	930148	SNV	G	A	No	1	I669	1	34	2.94118	PRJNA266616:RD16_04425:c.366G>A			PRJNA266616:RD16_04425:c.366G>A	No
Bp_E476	930493	SNV	T	C	No	1	H375, H378, H559, H374, I468, I469, I472, I475, I476, I483, I488, I496, I498, I517, I518, I521, I538, I539, H379, H380, H489, H542, H561, H563, H564, H622, H627, H788, I480, I646, I656, I669, I707	33	34	97.0588	PRJNA266616:RD16_04425:c.711T>C			PRJNA266616:RD16_04425:c.711T>C	No
Bp_E476	935304	SNV	C	T	No	1	I669	1	34	2.94118	PRJNA266616:RD16_04455:c.435C>T			PRJNA266616:RD16_04455:c.435C>T	No
Bp_E476	936826	Deletion	C	-	No	1	H375	1	34	2.94118					-
Bp_E476	940143	SNV	G	T	No	1	H375	1	34	2.94118					-
Bp_E476	943761	SNV	T	C	No	1	H378, H559, H374, I468, I469, I472, I475, I476, I483, I488, I496, I498, I517, I518, I521, I538, I539, H379, H380, H489, H542, H561, H563, H564, H622, H627, H788, I480, I646, I656, I669, I707	32	34	94.1176	PRJNA266616:RD16_04505:c.151T>C	PRJNA266616:RD16_04505:p.Phe51Leu	PRJNA266616:RD16_04505:p.Phe51Leu	PRJNA266616:RD16_04505:c.151T>C	Yes
Bp_E476	962704	SNV	C	T	No	1	C393	1	34	2.94118	PRJNA266616:RD16_04580:c.711G>A			PRJNA266616:RD16_04580:c.711G>A	No
Bp_E476	984681	SNV	C	T	No	1	C393	1	34	2.94118					-
Bp_E476	1001217	SNV	G	A	No	1	H375, H378, H559, H374, C393, I468, I469, I472, I475, I476, I483, I488, I496, I498, I517, I518, I521, I538, I539, H379, H489, H542, H561, H563, H564, H622, H627, H788, I480, I646, I656, I669, I707	33	34	97.0588	PRJNA266616:RD16_04765:c.740G>A	PRJNA266616:RD16_04765:p.Gly247Glu	PRJNA266616:RD16_04765:p.Gly247Glu	PRJNA266616:RD16_04765:c.740G>A	Yes
Bp_E476	1001377	SNV	C	A	No	1	I656	1	34	2.94118	PRJNA266616:RD16_04765:c.900C>A			PRJNA266616:RD16_04765:c.900C>A	No
Bp_E476	1009342	SNV	G	T	No	1	H375	1	34	2.94118	PRJNA266616:RD16_04805:c.30G>T			PRJNA266616:RD16_04805:c.30G>T	No
Bp_E476	1017735	SNV	T	C	No	1	H375, H378, H559, H374, I468, I469, I472, I475, I476, I483, I488, I496, I498, I517, I518, I521, I538, I539, H379, H380, H489, H542, H561, H563, H564, H622, H627, H788, I480, I646, I656, I669, I707	33	34	97.0588	PRJNA266616:RD16_04850:c.352A>G	PRJNA266616:RD16_04850:p.Thr118Ala	PRJNA266616:RD16_04850:p.Thr118Ala	PRJNA266616:RD16_04850:c.352A>G	Yes
Bp_E476	1019809	SNV	C	T	No	1	H563	1	34	2.94118					-
Bp_E476	1030316	SNV	C	T	No	1	H375, H559, I468, I469, I475, I476, I483, I488, I496, I498, I517, I518, I521, I538, I539, H380, H542, H561, H563, H564, H622, H788, I480, I646, I656, I669, I707	27	34	79.4118	PRJNA266616:RD16_04905:c.479C>T	PRJNA266616:RD16_04905:p.Pro160Leu	PRJNA266616:RD16_04905:p.Pro160Leu	PRJNA266616:RD16_04905:c.479C>T	Yes
Bp_E476	1031041	SNV	C	T	No	1	H788	1	34	2.94118	PRJNA266616:RD16_04905:c.1204C>T	PRJNA266616:RD16_04905:p.Arg402Cys	PRJNA266616:RD16_04905:p.Arg402Cys	PRJNA266616:RD16_04905:c.1204C>T	Yes
Bp_E476	1044665	SNV	C	T	No	1	H564	1	34	2.94118	PRJNA266616:RD16_04955:c.1111G>A	PRJNA266616:RD16_04955:p.Ala371Thr	PRJNA266616:RD16_04955:p.Ala371Thr	PRJNA266616:RD16_04955:c.1111G>A	Yes
Bp_E476	1059537	SNV	G	A	No	1	H378, H559, H374, I469, H379, H380, H542, H561, H563, H564, H622, H627, I656, I707	14	34	41.1765					-
Bp_E476	1059540	SNV	G	T	No	1	H378, H559, H374, I469, I476, I483, H379, H380, H542, H561, H563, H564, H622, H627, I656, I707	16	34	47.0588					-
Bp_E476	1063582	SNV	C	T	No	1	H378, H559, H374, I468, I469, I475, I476, I483, I488, I496, I498, I517, I518, I521, I538, I539, H379, H380, H489, H542, H561, H563, H564, H622, H627, H788, I480, I646, I656, I669, I707	31	34	91.1765	PRJNA266616:RD16_05040:c.1179G>A	PRJNA266616:RD16_05040:p.Trp393*	PRJNA266616:RD16_05040:p.Trp393*	PRJNA266616:RD16_05040:c.1179G>A	Yes
Bp_E476	1067692	SNV	T	C	No	1	H375, C393	2	34	5.88235					-
Bp_E476	1080959	SNV	A	T	No	1	H378, H374, I538, I539, H379, H489, H542, H563, H564, H622, H627	11	34	32.3529	PRJNA266616:RD16_05140:c.947T>A	PRJNA266616:RD16_05140:p.Leu316Gln	PRJNA266616:RD16_05140:p.Leu316Gln	PRJNA266616:RD16_05140:c.947T>A	Yes
Bp_E476	1082044	SNV	C	T	No	1	H378, H563, H627	3	34	8.82353					-
Bp_E476	1082677	SNV	C	T	No	1	H375	1	34	2.94118					-
Bp_E476	1084279	SNV	G	A	No	1	H375	1	34	2.94118	PRJNA266616:RD16_05165:c.1105C>T			PRJNA266616:RD16_05165:c.1105C>T	No
Bp_E476	1087159	SNV	G	A	No	1	H375, H378, H559, H374, I468, I469, I472, I475, I476, I483, I488, I496, I498, I517, I518, I521, I538, I539, H379, H380, H489, H542, H561, H563, H564, H622, H627, H788, I480, I646, I656, I669, I707	33	34	97.0588	PRJNA266616:RD16_05180:c.735C>T			PRJNA266616:RD16_05180:c.735C>T	No
Bp_E476	1090325	SNV	A	T	No	1	H375, H559, H374, H379, H542, H561, H563, H564, H622, H627, H788	11	34	32.3529	PRJNA266616:RD16_05195:c.947T>A	PRJNA266616:RD16_05195:p.Leu316Gln	PRJNA266616:RD16_05195:p.Leu316Gln	PRJNA266616:RD16_05195:c.947T>A	Yes
Bp_E476	1099914	SNV	C	A	No	1	C393	1	34	2.94118					-
Bp_E476	1101887	SNV	A	T	No	1	H489	1	34	2.94118	PRJNA266616:RD16_05240:c.947A>T	PRJNA266616:RD16_05240:p.Gln316Leu	PRJNA266616:RD16_05240:p.Gln316Leu	PRJNA266616:RD16_05240:c.947A>T	Yes
Bp_E476	1103110	Deletion	T	-	No	1	I475, H788	2	34	5.88235	PRJNA266616:RD16_05245:c.821delT	PRJNA266616:RD16_05245:p.Val274fs	PRJNA266616:RD16_05245:p.Val274fs	PRJNA266616:RD16_05245:c.821delT	Yes
Bp_E476	1103117	SNV	T	C	No	1	H374, I475, I476, I483, I488, I496, I517, I521, I538, I539, H561, H563, H564, H788, I480, I646, I656, I669, I707	19	34	55.8824	PRJNA266616:RD16_05245:c.828T>C			PRJNA266616:RD16_05245:c.828T>C	No
Bp_E476	1103121	SNV	G	T	No	1	H374, I475, I476, I483, I488, I496, I521, I538, I539, H561, H563, H564, H788, I480, I646, I656, I669, I707	18	34	52.9412	PRJNA266616:RD16_05245:c.832G>T	PRJNA266616:RD16_05245:p.Ala278Ser	PRJNA266616:RD16_05245:p.Ala278Ser	PRJNA266616:RD16_05245:c.832G>T	Yes
Bp_E476	1103125	Deletion	T	-	No	1	H374, I475, I476, I483, I488, I496, I498, I517, I521, I538, I539, H561, H563, H564, H622, H788, I480, I646, I656, I669, I707	21	34	61.7647	PRJNA266616:RD16_05245:c.836delT	PRJNA266616:RD16_05245:p.Val279fs	PRJNA266616:RD16_05245:p.Val279fs	PRJNA266616:RD16_05245:c.836delT	Yes
Bp_E476	1103547	SNV	C	T	No	1	I468, I518	2	34	5.88235	PRJNA266616:RD16_05245:c.1258C>T	PRJNA266616:RD16_05245:p.Gln420*	PRJNA266616:RD16_05245:p.Gln420*	PRJNA266616:RD16_05245:c.1258C>T	Yes
Bp_E476	1115484	SNV	C	A	No	1	H561	1	34	2.94118	PRJNA266616:RD16_05295:c.2056C>A	PRJNA266616:RD16_05295:p.Leu686Met	PRJNA266616:RD16_05295:p.Leu686Met	PRJNA266616:RD16_05295:c.2056C>A	Yes
Bp_E476	1115486	SNV	G	C	No	1	H378, H561, H563	3	34	8.82353	PRJNA266616:RD16_05295:c.2058G>C			PRJNA266616:RD16_05295:c.2058G>C	No
Bp_E476	1115490	Deletion	C	-	No	1	H378, C393, H380, H561, H563	5	34	14.7059	PRJNA266616:RD16_05295:c.2062delC	PRJNA266616:RD16_05295:p.Pro688fs	PRJNA266616:RD16_05295:p.Pro688fs	PRJNA266616:RD16_05295:c.2062delC	Yes
Bp_E476	1115494	SNV	A	T	No	1	H561	1	34	2.94118	PRJNA266616:RD16_05295:c.2066A>T	PRJNA266616:RD16_05295:p.Asp689Val	PRJNA266616:RD16_05295:p.Asp689Val	PRJNA266616:RD16_05295:c.2066A>T	Yes
Bp_E476	1115501	SNV	C	G	No	1	H561	1	34	2.94118	PRJNA266616:RD16_05295:c.2073C>G			PRJNA266616:RD16_05295:c.2073C>G	No
Bp_E476	1115504	SNV	G	C	No	1	H561, I656	2	34	5.88235	PRJNA266616:RD16_05295:c.2076G>C			PRJNA266616:RD16_05295:c.2076G>C	No
Bp_E476	1117519	SNV	G	A	No	1	I468, I475, I476, I483, I496, H561, H563, H788, I480, I707	10	34	29.4118	PRJNA266616:RD16_05310:c.847C>T			PRJNA266616:RD16_05310:c.847C>T	No
Bp_E476	1122096	SNV	A	G	No	1	H375, H378, H559, H374, C393, I468, I469, I472, I475, I476, I483, I488, I496, I498, I517, I518, I521, I538, I539, H379, H380, H489, H542, H561, H563, H564, H622, H627, H788, I480, I646, I656, I669, I707	34	34	100	PRJNA266616:RD16_05335:c.529T>C	PRJNA266616:RD16_05335:p.Ser177Pro	PRJNA266616:RD16_05335:p.Ser177Pro	PRJNA266616:RD16_05335:c.529T>C	Yes
Bp_E476	1133588	SNV	C	A	No	1	I656	1	34	2.94118					-
Bp_E476	1139486	SNV	C	A	No	1	H375, H374, H561, H563, H622, I656	6	34	17.6471					-
Bp_E476	1140383	SNV	T	G	No	1	H375, H378, H559, H374, C393, I475, H379, H380, H489, H542, H561, H563, H622, H627, I656, I707	16	34	47.0588					-
Bp_E476	1143089	SNV	C	A	No	1	H378, H559, H374, I468, I469, I472, I475, I476, I483, I488, I496, I498, I517, I518, I521, I538, I539, H379, H380, H489, H542, H561, H563, H564, H622, H627, H788, I480, I646, I656, I669, I707	32	34	94.1176	PRJNA266616:RD16_05430:c.431C>A	PRJNA266616:RD16_05430:p.Thr144Lys	PRJNA266616:RD16_05430:p.Thr144Lys	PRJNA266616:RD16_05430:c.431C>A	Yes
Bp_E476	1148004	SNV	A	C	No	1	H375	1	34	2.94118					-
Bp_E476	1148007	SNV	T	C	No	1	H375	1	34	2.94118					-
Bp_E476	1152733	SNV	C	T	No	1	H563	1	34	2.94118	PRJNA266616:RD16_05465:c.974C>T	PRJNA266616:RD16_05465:p.Ala325Val	PRJNA266616:RD16_05465:p.Ala325Val	PRJNA266616:RD16_05465:c.974C>T	Yes
Bp_E476	1170947	SNV	G	T	No	1	H563	1	34	2.94118	PRJNA266616:RD16_05540:c.1019G>T	PRJNA266616:RD16_05540:p.Arg340Leu	PRJNA266616:RD16_05540:p.Arg340Leu	PRJNA266616:RD16_05540:c.1019G>T	Yes
Bp_E476	1181033	SNV	G	T	No	1	H375, H378, H559, H374, I468, I476, I521, I538, H379, H380, H489, H542, H561, H563, H622, H627, I646, I656, I669	19	34	55.8824					-
Bp_E476	1181782	Deletion	G	-	No	1	C393	1	34	2.94118					-
Bp_E476	1192337	SNV	A	T	No	1	H379	1	34	2.94118	PRJNA266616:RD16_05600:c.2278A>T	PRJNA266616:RD16_05600:p.Ile760Phe	PRJNA266616:RD16_05600:p.Ile760Phe	PRJNA266616:RD16_05600:c.2278A>T	Yes
Bp_E476	1199775	SNV	G	T	No	1	H375, H378, H559, H374, I483, I538, H379, H380, H489, H542, H561, H563, H622, H627	14	34	41.1765					-
Bp_E476	1203548	SNV	T	C	No	1	C393	1	34	2.94118					-
Bp_E476	1212215	SNV	G	A	No	1	I669	1	34	2.94118	PRJNA266616:RD16_05695:c.878G>A	PRJNA266616:RD16_05695:p.Arg293His	PRJNA266616:RD16_05695:p.Arg293His	PRJNA266616:RD16_05695:c.878G>A	Yes
Bp_E476	1225392	SNV	G	A	No	1	H561	1	34	2.94118	PRJNA266616:RD16_05755:c.151G>A	PRJNA266616:RD16_05755:p.Ala51Thr	PRJNA266616:RD16_05755:p.Ala51Thr	PRJNA266616:RD16_05755:c.151G>A	Yes
Bp_E476	1227647	SNV	A	G	No	1	H375	1	34	2.94118					-
Bp_E476	1227648	SNV	A	C	No	1	I469, H561, H563, I656	4	34	11.7647					-
Bp_E476	1227649	SNV	C	T	No	1	H375	1	34	2.94118					-
Bp_E476	1238155	SNV	G	A	No	1	H563	1	34	2.94118	PRJNA266616:RD16_05815:c.732C>T			PRJNA266616:RD16_05815:c.732C>T	No
Bp_E476	1240114	SNV	G	C	No	1	H374, I468, I469, I475, I476, I483, I488, I496, I498, I517, I518, I521, I538, I539, H561, H563, H564, H622, H788, I480, I646, I656, I669, I707	24	34	70.5882	PRJNA266616:RD16_05825:c.780C>G			PRJNA266616:RD16_05825:c.780C>G	No
Bp_E476	1248331	SNV	C	T	No	1	H378, H559, H374, I469, I475, I498, I517, I539, H379, H380, H489, H542, H561, H563, H622, H627, I646, I707	18	34	52.9412					-
Bp_E476	1267818	SNV	G	T	No	1	H378, H559, I498, H542, I707	5	34	14.7059					-
Bp_E476	1269588	SNV	T	C	No	1	H375, H378, H559, H374, C393, I468, I469, I472, I475, I476, I483, I488, I496, I498, I517, I518, I521, I538, I539, H379, H380, H489, H542, H561, H563, H564, H622, H627, H788, I480, I646, I656, I669, I707	34	34	100					-
Bp_E476	1272648	SNV	G	C	No	1	H375	1	34	2.94118	PRJNA266616:RD16_05995:c.72G>C			PRJNA266616:RD16_05995:c.72G>C	No
Bp_E476	1281231	SNV	T	C	No	1	H378, H559, H374, I468, I469, I472, I475, I476, I483, I488, I496, I498, I517, I518, I521, I538, I539, H379, H380, H489, H542, H561, H563, H564, H622, H627, H788, I480, I646, I656, I669, I707	32	34	94.1176	PRJNA266616:RD16_06035:c.655A>G	PRJNA266616:RD16_06035:p.Asn219Asp	PRJNA266616:RD16_06035:p.Asn219Asp	PRJNA266616:RD16_06035:c.655A>G	Yes
Bp_E476	1283561	SNV	C	T	No	1	H375	1	34	2.94118	PRJNA266616:RD16_06050:c.333C>T			PRJNA266616:RD16_06050:c.333C>T	No
Bp_E476	1289010	SNV	G	A	No	1	H622, H627	2	34	5.88235	PRJNA266616:RD16_06080:c.40C>T			PRJNA266616:RD16_06080:c.40C>T	No
Bp_E476	1291955	SNV	C	T	No	1	I469, I656	2	34	5.88235					-
Bp_E476	1295653	SNV	G	A	No	1	H378, H559, H374, I468, I469, I472, I475, I476, I483, I488, I496, I498, I517, I518, I521, I538, I539, H380, H561, H563, H564, H622, H788, I480, I646, I656, I669, I707	28	34	82.3529	PRJNA266616:RD16_06115:c.225G>A			PRJNA266616:RD16_06115:c.225G>A	No
Bp_E476	1311578	SNV	C	T	No	1	I656	1	34	2.94118	PRJNA266616:RD16_06210:c.731C>T	PRJNA266616:RD16_06210:p.Pro244Leu	PRJNA266616:RD16_06210:p.Pro244Leu	PRJNA266616:RD16_06210:c.731C>T	Yes
Bp_E476	1314284	SNV	C	T	No	1	H563	1	34	2.94118	PRJNA266616:RD16_06220:c.102C>T			PRJNA266616:RD16_06220:c.102C>T	No
Bp_E476	1331459	SNV	C	T	No	1	I480	1	34	2.94118	PRJNA266616:RD16_06285:c.783C>T			PRJNA266616:RD16_06285:c.783C>T	No
Bp_E476	1333208	SNV	C	T	No	1	H374, I468, I469, I472, I475, I476, I483, I488, I496, I498, I517, I518, I521, I538, I539, H561, H563, H564, H622, H788, I480, I646, I656, I669, I707	25	34	73.5294	PRJNA266616:RD16_06295:c.2519G>A	PRJNA266616:RD16_06295:p.Gly840Asp	PRJNA266616:RD16_06295:p.Gly840Asp	PRJNA266616:RD16_06295:c.2519G>A	Yes
Bp_E476	1337088	SNV	G	A	No	1	H374, I468, I469, I475, I476, I483, I488, I496, I498, I518, I538, I539, H561, H563, H564, H788, I480, I646, I656, I669, I707	21	34	61.7647					-
Bp_E476	1342144	SNV	C	T	No	1	H375	1	34	2.94118	PRJNA266616:RD16_06315:c.657C>T			PRJNA266616:RD16_06315:c.657C>T	No
Bp_E476	1357223	SNV	A	G	No	1	H563	1	34	2.94118					-
Bp_E476	1358686	SNV	C	T	No	1	H374, I468, I469, I475, I476, I483, I488, I496, I498, I517, I518, I521, I538, I539, H561, H563, H564, H788, I480, I646, I656, I669, I707	23	34	67.6471	PRJNA266616:RD16_06395:c.273G>A			PRJNA266616:RD16_06395:c.273G>A	No
Bp_E476	1362954	SNV	A	G	No	1	I469, I475	2	34	5.88235	PRJNA266616:RD16_06415:c.491A>G	PRJNA266616:RD16_06415:p.Asn164Ser	PRJNA266616:RD16_06415:p.Asn164Ser	PRJNA266616:RD16_06415:c.491A>G	Yes
Bp_E476	1365704	SNV	A	C	No	1	H374, I469, I476, H561, H563, H564, H622, H627, H788, I707	10	34	29.4118					-
Bp_E476	1367730	SNV	A	C	No	1	H374	1	34	2.94118	PRJNA266616:RD16_06435:c.947A>C	PRJNA266616:RD16_06435:p.Asn316Thr	PRJNA266616:RD16_06435:p.Asn316Thr	PRJNA266616:RD16_06435:c.947A>C	Yes
Bp_E476	1368679	SNV	C	T	No	1	H375, H378, H374, H380, H489, H542, H561, H563, H564, H622, H627	11	34	32.3529	PRJNA266616:RD16_06440:c.799C>T			PRJNA266616:RD16_06440:c.799C>T	No
Bp_E476	1372868	SNV	G	A	No	1	C393	1	34	2.94118	PRJNA266616:RD16_06475:c.768C>T			PRJNA266616:RD16_06475:c.768C>T	No
Bp_E476	1383346	SNV	C	T	No	1	H375	1	34	2.94118					-
Bp_E476	1388597	SNV	C	G	No	1	H374, I468, I469, I475, I476, I483, I488, I496, I498, I517, I518, I521, I538, I539, H561, H563, H564, H788, I480, I646, I656, I669, I707	23	34	67.6471	PRJNA266616:RD16_06575:c.625G>C	PRJNA266616:RD16_06575:p.Ala209Pro	PRJNA266616:RD16_06575:p.Ala209Pro	PRJNA266616:RD16_06575:c.625G>C	Yes
Bp_E476	1418125	SNV	G	A	No	1	H374, I468, I469, I475, I476, I483, I488, I496, I498, I517, I518, I521, I538, I539, H561, H563, H564, H788, I480, I646, I656, I669, I707	23	34	67.6471	PRJNA266616:RD16_06685:c.888G>A			PRJNA266616:RD16_06685:c.888G>A	No
Bp_E476	1438099	SNV	A	G	No	1	H375, H559, H374, I468, I469, I475, I476, I483, I488, I496, I498, I517, I518, I521, I538, I539, H561, H563, H564, H622, H788, I480, I646, I656, I669, I707	26	34	76.4706	PRJNA266616:RD16_06770:c.732T>C			PRJNA266616:RD16_06770:c.732T>C	No
Bp_E476	1447860	SNV	A	T	No	1	H375, H378, H559, H374, I488, H379, H380, H489, H542, H561, H563, H622, H627	13	34	38.2353	PRJNA266616:RD16_06820:c.947T>A	PRJNA266616:RD16_06820:p.Leu316Gln	PRJNA266616:RD16_06820:p.Leu316Gln	PRJNA266616:RD16_06820:c.947T>A	Yes
Bp_E476	1477628	SNV	C	T	No	1	I472, I476, I483, I488, I496, I517, I521, I538, I539, H622, H627, I480, I646, I656	14	34	41.1765	PRJNA266616:RD16_06955:c.108G>A			PRJNA266616:RD16_06955:c.108G>A	No
Bp_E476	1478640	SNV	C	T	No	1	H375	1	34	2.94118	PRJNA266616:RD16_06965:c.25G>A	PRJNA266616:RD16_06965:p.Ala9Thr	PRJNA266616:RD16_06965:p.Ala9Thr	PRJNA266616:RD16_06965:c.25G>A	Yes
Bp_E476	1481577	SNV	C	T	No	1	C393	1	34	2.94118	PRJNA266616:RD16_06985:c.1170G>A			PRJNA266616:RD16_06985:c.1170G>A	No
Bp_E476	1491771	SNV	C	T	No	1	H564	1	34	2.94118					-
Bp_E476	1503294	SNV	C	T	No	1	C393	1	34	2.94118	PRJNA266616:RD16_07095:c.804C>T			PRJNA266616:RD16_07095:c.804C>T	No
Bp_E476	1518214	SNV	C	T	No	1	I469, I475, H788	3	34	8.82353	PRJNA266616:RD16_07175:c.38C>T	PRJNA266616:RD16_07175:p.Thr13Met	PRJNA266616:RD16_07175:p.Thr13Met	PRJNA266616:RD16_07175:c.38C>T	Yes
Bp_E476	1526546	SNV	G	T	No	1	H375, H559, I468, I469, I472, I475, I476, I483, I488, I496, I498, I517, I518, I521, I538, I539, H380, H561, H563, H564, H622, H627, H788, I480, I646, I656, I669, I707	28	34	82.3529					-
Bp_E476	1529723	SNV	T	C	No	1	H622, H627	2	34	5.88235	PRJNA266616:RD16_07230:c.740T>C	PRJNA266616:RD16_07230:p.Leu247Pro	PRJNA266616:RD16_07230:p.Leu247Pro	PRJNA266616:RD16_07230:c.740T>C	Yes
Bp_E476	1537956	SNV	A	G	No	1	H375	1	34	2.94118	PRJNA266616:RD16_07265:c.2386A>G	PRJNA266616:RD16_07265:p.Ser796Gly	PRJNA266616:RD16_07265:p.Ser796Gly	PRJNA266616:RD16_07265:c.2386A>G	Yes
Bp_E476	1555884	SNV	A	G	No	1	H378, H559, H374, I468, I469, I472, I475, I476, I483, I488, I496, I498, I517, I518, I521, I538, I539, H379, H380, H489, H542, H561, H563, H564, H622, H627, H788, I480, I646, I656, I669, I707	32	34	94.1176	PRJNA266616:RD16_07355:c.5A>G	PRJNA266616:RD16_07355:p.Asn2Ser	PRJNA266616:RD16_07355:p.Asn2Ser	PRJNA266616:RD16_07355:c.5A>G	Yes
Bp_E476	1572433	SNV	A	G	No	1	I669	1	34	2.94118	PRJNA266616:RD16_07430:c.1579A>G	PRJNA266616:RD16_07430:p.Thr527Ala	PRJNA266616:RD16_07430:p.Thr527Ala	PRJNA266616:RD16_07430:c.1579A>G	Yes
Bp_E476	1573925	SNV	G	A	No	1	H375, H378, H559, H374, C393, I468, I469, I472, I475, I476, I483, I488, I496, I498, I517, I518, I521, I538, I539, H379, H380, H489, H542, H561, H563, H564, H622, H627, H788, I480, I646, I656, I669, I707	34	34	100	PRJNA266616:RD16_07440:c.527G>A	PRJNA266616:RD16_07440:p.Arg176Lys	PRJNA266616:RD16_07440:p.Arg176Lys	PRJNA266616:RD16_07440:c.527G>A	Yes
Bp_E476	1590120	SNV	G	A	No	1	C393	1	34	2.94118					-
Bp_E476	1595694	SNV	G	T	No	1	C393	1	34	2.94118					-
Bp_E476	1599050	SNV	C	T	No	1	H563	1	34	2.94118	PRJNA266616:RD16_07580:c.476G>A	PRJNA266616:RD16_07580:p.Trp159*	PRJNA266616:RD16_07580:p.Trp159*	PRJNA266616:RD16_07580:c.476G>A	Yes
Bp_E476	1621763	SNV	T	G	No	1	H375, H378, H559, H374, I468, I469, I472, I475, I476, I483, I488, I496, I498, I517, I518, I521, I538, I539, H561, H563, H564, H622, H788, I480, I646, I656, I669, I707	28	34	82.3529	PRJNA266616:RD16_07695:c.604T>G	PRJNA266616:RD16_07695:p.Trp202Gly	PRJNA266616:RD16_07695:p.Trp202Gly	PRJNA266616:RD16_07695:c.604T>G	Yes
Bp_E476	1624061	SNV	C	T	No	1	H375, H378, H559, H374, I468, I469, I475, I476, I483, I488, I496, I498, I517, I518, I521, I538, I539, H379, H380, H542, H561, H563, H564, H622, H627, H788, I480, I646, I656, I669, I707	31	34	91.1765	PRJNA266616:RD16_07710:c.425C>T	PRJNA266616:RD16_07710:p.Ala142Val	PRJNA266616:RD16_07710:p.Ala142Val	PRJNA266616:RD16_07710:c.425C>T	Yes
Bp_E476	1624757	SNV	C	A	No	1	H375	1	34	2.94118					-
Bp_E476	1624760	SNV	C	T	No	1	H375	1	34	2.94118					-
Bp_E476	1639970	SNV	A	G	No	1	I476, I483, I488, I521	4	34	11.7647	PRJNA266616:RD16_07765:c.920A>G	PRJNA266616:RD16_07765:p.Asp307Gly	PRJNA266616:RD16_07765:p.Asp307Gly	PRJNA266616:RD16_07765:c.920A>G	Yes
Bp_E476	1656257	SNV	C	A	No	1	I469, I475, H379, H380, H489, H561, H563, H564, H788, I669	10	34	29.4118	PRJNA266616:RD16_07840:c.260C>A	PRJNA266616:RD16_07840:p.Ala87Glu	PRJNA266616:RD16_07840:p.Ala87Glu	PRJNA266616:RD16_07840:c.260C>A	Yes
Bp_E476	1658019	SNV	T	C	No	1	H375, H378, H559, H374, I468, I469, I475, I476, I483, I488, I496, I498, I517, I518, I521, I538, I539, H379, H380, H489, H542, H561, H563, H564, H622, H627, H788, I480, I646, I656, I669, I707	32	34	94.1176	PRJNA266616:RD16_07850:c.727A>G	PRJNA266616:RD16_07850:p.Asn243Asp	PRJNA266616:RD16_07850:p.Asn243Asp	PRJNA266616:RD16_07850:c.727A>G	Yes
Bp_E476	1659607	SNV	C	A	No	1	H375, C393	2	34	5.88235					-
Bp_E476	1659610	SNV	C	T	No	1	H375	1	34	2.94118					-
Bp_E476	1661102	SNV	T	C	No	1	H375, H378, H559, H374, I468, I469, I472, I475, I476, I483, I488, I496, I498, I517, I518, I521, I538, I539, H379, H380, H489, H542, H561, H563, H564, H622, H627, H788, I480, I646, I656, I669, I707	33	34	97.0588	PRJNA266616:RD16_07865:c.333T>C			PRJNA266616:RD16_07865:c.333T>C	No
Bp_E476	1680911	SNV	C	A	No	1	H378, H542, H561, H563, H622, H627, I707	7	34	20.5882					-
Bp_E476	1688620	SNV	G	A	No	1	H379	1	34	2.94118	PRJNA266616:RD16_08000:c.157G>A	PRJNA266616:RD16_08000:p.Gly53Ser	PRJNA266616:RD16_08000:p.Gly53Ser	PRJNA266616:RD16_08000:c.157G>A	Yes
Bp_E476	1691143	SNV	G	A	No	1	H378, H559, H374, I476, I539, H379, H380, H542, H561, H563, H564, H622, H788, I656, I707	15	34	44.1176					-
Bp_E476	1691147	SNV	C	T	No	1	H378, H559, H374, I476, I538, I539, H379, H380, H542, H561, H563, H564, H622, H627, H788, I656, I707	17	34	50					-
Bp_E476	1696918	SNV	T	C	No	1	I669	1	34	2.94118	PRJNA266616:RD16_08035:c.4A>G	PRJNA266616:RD16_08035:p.Lys2Glu	PRJNA266616:RD16_08035:p.Lys2Glu	PRJNA266616:RD16_08035:c.4A>G	Yes
Bp_E476	1698485	SNV	G	T	No	1	H489	1	34	2.94118	PRJNA266616:RD16_08045:c.271G>T	PRJNA266616:RD16_08045:p.Val91Leu	PRJNA266616:RD16_08045:p.Val91Leu	PRJNA266616:RD16_08045:c.271G>T	Yes
Bp_E476	1701379	SNV	C	T	No	1	I476, I483, I488, I496, I521, H622, H627, I480	8	34	23.5294					-
Bp_E476	1705905	SNV	C	A	No	1	H374	1	34	2.94118	PRJNA266616:RD16_08070:c.246G>T	PRJNA266616:RD16_08070:p.Glu82Asp	PRJNA266616:RD16_08070:p.Glu82Asp	PRJNA266616:RD16_08070:c.246G>T	Yes
Bp_E476	1712122	SNV	C	T	No	1	H375	1	34	2.94118	PRJNA266616:RD16_08090:c.784G>A	PRJNA266616:RD16_08090:p.Ala262Thr	PRJNA266616:RD16_08090:p.Ala262Thr	PRJNA266616:RD16_08090:c.784G>A	Yes
Bp_E476	1723743	SNV	A	T	No	1	I468	1	34	2.94118	PRJNA266616:RD16_08135:c.[1023A>T]; PRJNA266616:RD16_08140:c.[1A>T]	PRJNA266616:RD16_08140:p.[Met1?]	PRJNA266616:RD16_08140:p.Met1?	PRJNA266616:RD16_08140:c.1A>T	Yes
Bp_E476	1740220	SNV	G	A	No	1	H380	1	34	2.94118	PRJNA266616:RD16_08205:c.11G>A	PRJNA266616:RD16_08205:p.Arg4His	PRJNA266616:RD16_08205:p.Arg4His	PRJNA266616:RD16_08205:c.11G>A	Yes
Bp_E476	1747791	SNV	G	A	No	1	H378, H559, H374, I483, I539, H379, H380, H489, H542, H561, H563, H622, H627, I656	14	34	41.1765					-
Bp_E476	1747795	SNV	C	T	No	1	H378, H559, H374, I539, H379, H380, H489, H542, H561, H563, H622, H627	12	34	35.2941					-
Bp_E476	1748850	SNV	T	C	No	1	H375, H378, H559, H374, C393, I468, I469, I472, I475, I476, I483, I488, I496, I498, I517, I518, I521, I538, I539, H379, H380, H542, H561, H563, H564, H622, H627, H788, I480, I646, I656, I669, I707	33	34	97.0588	PRJNA266616:RD16_08255:c.1477A>G	PRJNA266616:RD16_08255:p.Ser493Gly	PRJNA266616:RD16_08255:p.Ser493Gly	PRJNA266616:RD16_08255:c.1477A>G	Yes
Bp_E476	1751204	SNV	G	A	No	1	I517	1	34	2.94118	PRJNA266616:RD16_08265:c.898C>T	PRJNA266616:RD16_08265:p.Pro300Ser	PRJNA266616:RD16_08265:p.Pro300Ser	PRJNA266616:RD16_08265:c.898C>T	Yes
Bp_E476	1752133	SNV	T	C	No	1	H378, H559, H374, H379, H380, H542, H561, H563, H622, H627, I656, I707	12	34	35.2941					-
Bp_E476	1758979	SNV	T	C	No	1	H375, H378, H559, H374, I468, I469, I472, I475, I476, I483, I488, I496, I498, I517, I518, I521, I538, I539, H379, H380, H489, H542, H561, H563, H564, H622, H627, H788, I480, I646, I656, I669, I707	33	34	97.0588	PRJNA266616:RD16_08290:c.227A>G	PRJNA266616:RD16_08290:p.Asp76Gly	PRJNA266616:RD16_08290:p.Asp76Gly	PRJNA266616:RD16_08290:c.227A>G	Yes
Bp_E476	1767706	SNV	A	C	No	1	H380	1	34	2.94118	PRJNA266616:RD16_08340:c.481A>C	PRJNA266616:RD16_08340:p.Thr161Pro	PRJNA266616:RD16_08340:p.Thr161Pro	PRJNA266616:RD16_08340:c.481A>C	Yes
Bp_E476	1775545	Deletion	C	-	No	1	H375	1	34	2.94118	PRJNA266616:RD16_08390:c.941delG	PRJNA266616:RD16_08390:p.Gly314fs	PRJNA266616:RD16_08390:p.Gly314fs	PRJNA266616:RD16_08390:c.941delG	Yes
Bp_E476	1781679	SNV	A	G	No	1	I475	1	34	2.94118					-
Bp_E476	1785862	SNV	T	C	No	1	I468, I469, I475, I476, I483, I488, I496, I498, I517, I518, I521, I538, I539, H561, H563, H564, H788, I480, I646, I656, I669, I707	22	34	64.7059	PRJNA266616:RD16_08435:c.2043T>C			PRJNA266616:RD16_08435:c.2043T>C	No
Bp_E476	1804289	SNV	C	A	No	1	H374, H561, H563	3	34	8.82353					-
Bp_E476	1814709	SNV	C	T	No	1	H378, H559, H374, I468, I469, I472, I475, I476, I483, I488, I496, I498, I517, I518, I521, I538, I539, H379, H380, H489, H542, H561, H563, H564, H622, H627, H788, I480, I646, I656, I669, I707	32	34	94.1176	PRJNA266616:RD16_08590:c.11C>T	PRJNA266616:RD16_08590:p.Thr4Met	PRJNA266616:RD16_08590:p.Thr4Met	PRJNA266616:RD16_08590:c.11C>T	Yes
Bp_E476	1828129	SNV	G	A	No	1	H374	1	34	2.94118	PRJNA266616:RD16_08655:c.874G>A	PRJNA266616:RD16_08655:p.Glu292Lys	PRJNA266616:RD16_08655:p.Glu292Lys	PRJNA266616:RD16_08655:c.874G>A	Yes
Bp_E476	1833062	SNV	C	T	No	1	I472, I476, I483, I488, I496, I521, H622, H627, I480	9	34	26.4706	PRJNA266616:RD16_08680:c.1494G>A			PRJNA266616:RD16_08680:c.1494G>A	No
Bp_E476	1835951	SNV	G	A	No	1	H378, H559, H374, I468, I469, I472, I475, I476, I483, I488, I496, I498, I517, I518, I521, I538, I539, H379, H380, H489, H542, H561, H563, H564, H622, H627, H788, I480, I646, I656, I669, I707	32	34	94.1176					-
Bp_E476	1857595	SNV	C	T	No	1	I468	1	34	2.94118	PRJNA266616:RD16_08775:c.1786C>T			PRJNA266616:RD16_08775:c.1786C>T	No
Bp_E476	1863845	SNV	C	T	No	1	H375, H378, H559, H374, I468, I469, I475, I476, I483, I488, I496, I498, I517, I518, I521, I538, I539, H379, H380, H489, H542, H561, H563, H564, H622, H627, H788, I480, I646, I656, I669, I707	32	34	94.1176	PRJNA266616:RD16_08790:c.109G>A	PRJNA266616:RD16_08790:p.Ala37Thr	PRJNA266616:RD16_08790:p.Ala37Thr	PRJNA266616:RD16_08790:c.109G>A	Yes
Bp_E476	1867470	Deletion	G	-	No	1	H489	1	34	2.94118					-
Bp_E476	1870966	SNV	A	G	No	1	H375, H378, H559, H374, C393, I468, I469, I472, I475, I476, I483, I488, I496, I498, I517, I518, I521, I538, I539, H379, H380, H489, H542, H561, H563, H564, H622, H627, H788, I480, I646, I656, I669, I707	34	34	100	PRJNA266616:RD16_08840:c.196A>G	PRJNA266616:RD16_08840:p.Met66Val	PRJNA266616:RD16_08840:p.Met66Val	PRJNA266616:RD16_08840:c.196A>G	Yes
Bp_E476	1872612	SNV	C	T	No	1	H375	1	34	2.94118					-
Bp_E476	1889682	SNV	G	T	No	1	H375, H378, H559, H374, I468, I469, I472, I475, I476, I483, I488, I496, I498, I517, I518, I521, I538, I539, H379, H380, H489, H542, H561, H563, H564, H622, H627, H788, I480, I646, I656, I669, I707	33	34	97.0588	PRJNA266616:RD16_08935:c.137G>T	PRJNA266616:RD16_08935:p.Arg46Leu	PRJNA266616:RD16_08935:p.Arg46Leu	PRJNA266616:RD16_08935:c.137G>T	Yes
Bp_E476	1894861	SNV	G	T	No	1	H375, H378, H559, H374, I468, I469, I472, I475, I476, I483, I488, I496, I498, I517, I518, I521, I538, I539, H379, H380, H489, H542, H561, H563, H564, H622, H627, H788, I480, I646, I656, I669, I707	33	34	97.0588	PRJNA266616:RD16_08965:c.707C>A	PRJNA266616:RD16_08965:p.Ala236Glu	PRJNA266616:RD16_08965:p.Ala236Glu	PRJNA266616:RD16_08965:c.707C>A	Yes
Bp_E476	1904326	SNV	C	T	No	1	H788	1	34	2.94118					-
Bp_E476	1906839	SNV	C	T	No	1	I498	1	34	2.94118	PRJNA266616:RD16_09030:c.268G>A	PRJNA266616:RD16_09030:p.Ala90Thr	PRJNA266616:RD16_09030:p.Ala90Thr	PRJNA266616:RD16_09030:c.268G>A	Yes
Bp_E476	1908324	SNV	G	A	No	1	H378, H559, H380, H489, H542, H563, H622	7	34	20.5882					-
Bp_E476	1908326	SNV	T	C	No	1	H378, H559, H374, H380, H489, H542, H563, H622	8	34	23.5294					-
Bp_E476	1908397	SNV	A	C	No	1	H559	1	34	2.94118	PRJNA266616:RD16_09040:c.42A>C			PRJNA266616:RD16_09040:c.42A>C	No
Bp_E476	1909277	SNV	A	G	No	1	C393	1	34	2.94118	PRJNA266616:RD16_09040:c.922A>G	PRJNA266616:RD16_09040:p.Lys308Glu	PRJNA266616:RD16_09040:p.Lys308Glu	PRJNA266616:RD16_09040:c.922A>G	Yes
Bp_E476	1919729	SNV	G	T	No	1	H375	1	34	2.94118	PRJNA266616:RD16_09090:c.480C>A	PRJNA266616:RD16_09090:p.Asp160Glu	PRJNA266616:RD16_09090:p.Asp160Glu	PRJNA266616:RD16_09090:c.480C>A	Yes
Bp_E476	1927679	SNV	C	T	No	1	H561	1	34	2.94118	PRJNA266616:RD16_09130:c.558C>T			PRJNA266616:RD16_09130:c.558C>T	No
Bp_E476	1940877	SNV	A	G	No	1	H378, H559, H374, I468, I469, I472, I475, I476, I483, I488, I496, I498, I517, I518, I521, I538, I539, H379, H380, H542, H561, H563, H564, H622, H627, H788, I480, I646, I656, I669, I707	31	34	91.1765					-
Bp_E476	1941511	SNV	A	G	No	1	H375, H378, H559, H374, I468, I469, I472, I475, I476, I483, I488, I496, I498, I517, I518, I521, I538, I539, H380, H561, H563, H564, H622, H627, H788, I480, I646, I656, I669, I707	30	34	88.2353	PRJNA266616:RD16_09195:c.179A>G	PRJNA266616:RD16_09195:p.Asp60Gly	PRJNA266616:RD16_09195:p.Asp60Gly	PRJNA266616:RD16_09195:c.179A>G	Yes
Bp_E476	1945373	SNV	A	G	No	1	H375	1	34	2.94118	PRJNA266616:RD16_09215:c.85T>C	PRJNA266616:RD16_09215:p.Ser29Pro	PRJNA266616:RD16_09215:p.Ser29Pro	PRJNA266616:RD16_09215:c.85T>C	Yes
Bp_E476	1945585	SNV	T	C	No	1	H379, H380, H627	3	34	8.82353	PRJNA266616:RD16_09220:c.874A>G	PRJNA266616:RD16_09220:p.Lys292Glu	PRJNA266616:RD16_09220:p.Lys292Glu	PRJNA266616:RD16_09220:c.874A>G	Yes
Bp_E476	1945587	SNV	T	C	No	1	H380	1	34	2.94118	PRJNA266616:RD16_09220:c.872A>G	PRJNA266616:RD16_09220:p.Asp291Gly	PRJNA266616:RD16_09220:p.Asp291Gly	PRJNA266616:RD16_09220:c.872A>G	Yes
Bp_E476	1946534	SNV	G	A	No	1	I483, H561, H563, I656	4	34	11.7647					-
Bp_E476	1946537	SNV	G	T	No	1	H374, I483, H561, H563, I656	5	34	14.7059					-
Bp_E476	1950965	SNV	G	T	No	1	H375	1	34	2.94118	PRJNA266616:RD16_09245:c.410G>T	PRJNA266616:RD16_09245:p.Arg137Leu	PRJNA266616:RD16_09245:p.Arg137Leu	PRJNA266616:RD16_09245:c.410G>T	Yes
Bp_E476	1952357	SNV	A	G	No	1	H375	1	34	2.94118					-
Bp_E476	1963633	SNV	G	A	No	1	C393	1	34	2.94118	PRJNA266616:RD16_09305:c.989C>T	PRJNA266616:RD16_09305:p.Thr330Ile	PRJNA266616:RD16_09305:p.Thr330Ile	PRJNA266616:RD16_09305:c.989C>T	Yes
Bp_E476	1964829	SNV	A	G	No	1	H375, H378, H559, H374, I468, I469, I472, I475, I476, I483, I488, I496, I498, I517, I518, I521, I538, I539, H379, H380, H489, H542, H561, H563, H564, H622, H627, H788, I480, I646, I656, I669, I707	33	34	97.0588	PRJNA266616:RD16_09310:c.279T>C			PRJNA266616:RD16_09310:c.279T>C	No
Bp_E476	1973609	SNV	C	T	No	1	C393	1	34	2.94118	PRJNA266616:RD16_09360:c.36C>T			PRJNA266616:RD16_09360:c.36C>T	No
Bp_E476	1976097	SNV	T	C	No	1	H375, H378, H559, H374, C393, I468, I469, I472, I475, I476, I483, I488, I496, I498, I517, I518, I521, I538, I539, H379, H380, H489, H542, H561, H563, H564, H622, H627, H788, I480, I646, I656, I669, I707	34	34	100	PRJNA266616:RD16_09365:c.2113A>G	PRJNA266616:RD16_09365:p.Lys705Glu	PRJNA266616:RD16_09365:p.Lys705Glu	PRJNA266616:RD16_09365:c.2113A>G	Yes
Bp_E476	1979031	SNV	C	T	No	1	C393	1	34	2.94118					-
Bp_E476	1994596	SNV	T	C	No	1	H375, H378, H559, H374, C393, I468, I469, I472, I475, I476, I483, I488, I496, I498, I517, I518, I521, I538, I539, H379, H380, H489, H542, H561, H563, H564, H622, H627, H788, I480, I646, I656, I669, I707	34	34	100	PRJNA266616:RD16_09395:c.356T>C	PRJNA266616:RD16_09395:p.Phe119Ser	PRJNA266616:RD16_09395:p.Phe119Ser	PRJNA266616:RD16_09395:c.356T>C	Yes
Bp_E476	2029302	SNV	G	A	No	1	H375	1	34	2.94118					-
Bp_E476	2063755	SNV	G	A	No	1	H375	1	34	2.94118	PRJNA266616:RD16_09740:c.1361G>A	PRJNA266616:RD16_09740:p.Gly454Asp	PRJNA266616:RD16_09740:p.Gly454Asp	PRJNA266616:RD16_09740:c.1361G>A	Yes
Bp_E476	2090542	SNV	T	C	No	1	H375, H378, H559, H374, I468, I469, I472, I475, I476, I483, I488, I496, I498, I517, I518, I521, I538, I539, H379, H380, H489, H542, H561, H563, H564, H622, H627, H788, I480, I646, I656, I669, I707	33	34	97.0588	PRJNA266616:RD16_09850:c.108T>C			PRJNA266616:RD16_09850:c.108T>C	No
Bp_E476	2112991	SNV	A	G	No	1	H375, H378, H374, I468, I469, I475, I476, I483, I488, I496, I498, I517, I518, I521, I538, I539, H380, H489, H542, H561, H563, H564, H627, H788, I480, I646, I656, I669, I707	29	34	85.2941	PRJNA266616:RD16_09930:c.309T>C			PRJNA266616:RD16_09930:c.309T>C	No
Bp_E476	2134708	SNV	G	A	No	1	H380	1	34	2.94118					-
Bp_E476	2143622	SNV	T	G	No	1	H374	1	34	2.94118					-
Bp_E476	2144141	SNV	C	T	No	1	I538, I539	2	34	5.88235	PRJNA266616:RD16_10080:c.81G>A			PRJNA266616:RD16_10080:c.81G>A	No
Bp_E476	2144868	Deletion	G	-	No	1	H622, H627	2	34	5.88235					-
Bp_E476	2147062	SNV	G	A	No	1	C393	1	34	2.94118	PRJNA266616:RD16_10090:c.487C>T	PRJNA266616:RD16_10090:p.Pro163Ser	PRJNA266616:RD16_10090:p.Pro163Ser	PRJNA266616:RD16_10090:c.487C>T	Yes
Bp_E476	2151666	SNV	T	A	No	1	H375, H378, H559, H374, I468, I469, I472, I475, I476, I483, I488, I496, I498, I517, I518, I521, I538, I539, H379, H380, H489, H542, H561, H563, H564, H622, H627, H788, I480, I646, I656, I669, I707	33	34	97.0588	PRJNA266616:RD16_10125:c.47T>A	PRJNA266616:RD16_10125:p.Leu16Gln	PRJNA266616:RD16_10125:p.Leu16Gln	PRJNA266616:RD16_10125:c.47T>A	Yes
Bp_E476	2176479	SNV	C	T	No	1	H379	1	34	2.94118					-
Bp_E476	2179647	SNV	C	T	No	1	H561	1	34	2.94118	PRJNA266616:RD16_10250:c.1140C>T			PRJNA266616:RD16_10250:c.1140C>T	No
Bp_E476	2183946	SNV	G	A	No	1	H375, H378, H559, H374, H379, H380, H489, H542, H561, H563, H564, H622, H627, I656, I707	15	34	44.1176					-
Bp_E476	2183948	SNV	T	C	No	1	H375, H378, H559, H374, H379, H380, H489, H542, H561, H563, H564, H622, H627, I656, I707	15	34	44.1176					-
Bp_E476	2195559	SNV	T	C	No	1	H378, H559, H374, I468, I469, I472, I475, I476, I483, I488, I496, I498, I517, I518, I521, I538, I539, H379, H380, H542, H561, H563, H564, H622, H627, H788, I480, I646, I656, I669, I707	31	34	91.1765					-
Bp_E476	2205220	SNV	A	G	No	1	H622	1	34	2.94118	PRJNA266616:RD16_10375:c.1263A>G			PRJNA266616:RD16_10375:c.1263A>G	No
Bp_E476	2205235	SNV	A	G	No	1	H378, H374, I488, I539, H380, H542, H561, H563	8	34	23.5294	PRJNA266616:RD16_10375:c.1278A>G			PRJNA266616:RD16_10375:c.1278A>G	No
Bp_E476	2205250	SNV	G	A	No	1	H378, H374, I539, H379, H561, H563, H564, H622, I656, I707	10	34	29.4118	PRJNA266616:RD16_10375:c.1293G>A			PRJNA266616:RD16_10375:c.1293G>A	No
Bp_E476	2208591	SNV	A	G	No	1	H374, I468, I469, I475, I476, I483, I488, I496, I498, I517, I518, I521, I538, I539, H561, H563, H564, H622, H788, I480, I646, I656, I669, I707	24	34	70.5882	PRJNA266616:RD16_10380:c.3221A>G	PRJNA266616:RD16_10380:p.Asn1074Ser	PRJNA266616:RD16_10380:p.Asn1074Ser	PRJNA266616:RD16_10380:c.3221A>G	Yes
Bp_E476	2218848	Deletion	C	-	No	1	H379	1	34	2.94118					-
Bp_E476	2227280	SNV	T	G	No	1	I476, I483, I488, I496, I521	5	34	14.7059	PRJNA266616:RD16_10475:c.674T>G	PRJNA266616:RD16_10475:p.Ile225Ser	PRJNA266616:RD16_10475:p.Ile225Ser	PRJNA266616:RD16_10475:c.674T>G	Yes
Bp_E476	2231904	SNV	A	G	No	1	H375, H378, H559, H374, C393, I468, I469, I472, I475, I476, I483, I488, I496, I498, I517, I518, I521, I538, I539, H379, H380, H542, H561, H563, H564, H622, H627, H788, I480, I646, I656, I669, I707	33	34	97.0588	PRJNA266616:RD16_10500:c.419T>C	PRJNA266616:RD16_10500:p.Leu140Pro	PRJNA266616:RD16_10500:p.Leu140Pro	PRJNA266616:RD16_10500:c.419T>C	Yes
Bp_E476	2232191	SNV	G	A	No	1	I480	1	34	2.94118	PRJNA266616:RD16_10500:c.132C>T			PRJNA266616:RD16_10500:c.132C>T	No
Bp_E476	2236637	SNV	G	A	No	1	I538, I539	2	34	5.88235	PRJNA266616:RD16_10515:c.223G>A	PRJNA266616:RD16_10515:p.Ala75Thr	PRJNA266616:RD16_10515:p.Ala75Thr	PRJNA266616:RD16_10515:c.223G>A	Yes
Bp_E476	2238484	SNV	G	A	No	1	H380	1	34	2.94118					-
Bp_E476	2239657	SNV	A	C	No	1	H378, H374, I483, H489, H542, H561, H563, H622, H627, I656	10	34	29.4118					-
Bp_E476	2241066	SNV	G	T	No	1	H564	1	34	2.94118					-
Bp_E476	2251482	SNV	A	G	No	1	H375	1	34	2.94118	PRJNA266616:RD16_10600:c.20T>C	PRJNA266616:RD16_10600:p.Val7Ala	PRJNA266616:RD16_10600:p.Val7Ala	PRJNA266616:RD16_10600:c.20T>C	Yes
Bp_E476	2251765	SNV	A	G	No	1	I472, I476, I488, I496, I521	5	34	14.7059					-
Bp_E476	2253103	SNV	G	A	No	1	H788	1	34	2.94118					-
Bp_E476	2253106	SNV	G	T	No	1	H375, H378, H559, H374, C393, I539, H379, H489, H542, H561, H563, H622, H627, H788, I656	15	34	44.1176					-
Bp_E476	2254665	SNV	G	A	No	1	H375, H378, H559, H374, I468, I469, I475, I476, I483, I488, I496, I498, I517, I518, I521, I538, I539, H379, H380, H489, H542, H561, H563, H564, H622, H627, H788, I480, I646, I656, I669, I707	32	34	94.1176	PRJNA266616:RD16_10615:c.1021G>A	PRJNA266616:RD16_10615:p.Ala341Thr	PRJNA266616:RD16_10615:p.Ala341Thr	PRJNA266616:RD16_10615:c.1021G>A	Yes
Bp_E476	2269392	SNV	C	T	No	1	H375, H378, H559, H374, I475, I483, I488, I498, I517, I518, I521, I538, I539, H379, H380, H489, H542, H561, H563, H564, H622, H627, H788, I480, I646, I656, I669, I707	28	34	82.3529	PRJNA266616:RD16_10695:c.922G>A	PRJNA266616:RD16_10695:p.Glu308Lys	PRJNA266616:RD16_10695:p.Glu308Lys	PRJNA266616:RD16_10695:c.922G>A	Yes
Bp_E476	2271460	SNV	G	C	No	1	I468, I469, I475, I476, I483, I488, I496, I517, I521, I538, I539, H561, H563, H564, H788, I480, I646, I656, I669, I707	20	34	58.8235	PRJNA266616:RD16_10705:c.24G>C	PRJNA266616:RD16_10705:p.Gln8His	PRJNA266616:RD16_10705:p.Gln8His	PRJNA266616:RD16_10705:c.24G>C	Yes
Bp_E476	2276856	SNV	T	C	No	1	I468, I469, I472, I475, I476, I483, I488, I496, I498, I517, I518, I521, I538, I539, H561, H563, H564, H788, I480, I646, I656, I669, I707	23	34	67.6471	PRJNA266616:RD16_10730:c.158T>C	PRJNA266616:RD16_10730:p.Val53Ala	PRJNA266616:RD16_10730:p.Val53Ala	PRJNA266616:RD16_10730:c.158T>C	Yes
Bp_E476	2288387	SNV	G	A	No	1	I472, I476, I483, I488, I496, I521	6	34	17.6471	PRJNA266616:RD16_10800:c.162G>A			PRJNA266616:RD16_10800:c.162G>A	No
Bp_E476	2293654	Deletion	T	-	No	1	H375	1	34	2.94118					-
Bp_E476	2319429	SNV	C	T	No	1	I480	1	34	2.94118					-
Bp_E476	2330075	SNV	G	A	No	1	I469, I475, H788	3	34	8.82353	PRJNA266616:RD16_11005:c.167C>T	PRJNA266616:RD16_11005:p.Ser56Leu	PRJNA266616:RD16_11005:p.Ser56Leu	PRJNA266616:RD16_11005:c.167C>T	Yes
Bp_E476	2350309	SNV	G	T	No	1	H375, H378, H559, H374, C393, H379, H380, H561, H563, H622, H627, H788, I656	13	34	38.2353					-
Bp_E476	2365417	SNV	G	A	No	1	H375, H378, H559, H374, I468, I469, I475, I476, I483, I488, I496, I498, I517, I518, I521, I538, I539, H379, H380, H489, H542, H561, H563, H564, H622, H627, H788, I480, I646, I656, I669, I707	32	34	94.1176	PRJNA266616:RD16_11160:c.111G>A			PRJNA266616:RD16_11160:c.111G>A	No
Bp_E476	2366986	SNV	G	A	No	1	H375	1	34	2.94118	PRJNA266616:RD16_11165:c.1923C>T			PRJNA266616:RD16_11165:c.1923C>T	No
Bp_E476	2371435	SNV	A	G	No	1	H375, H378, H559, H374, I468, I469, I472, I475, I476, I483, I488, I496, I498, I517, I518, I521, I538, I539, H379, H380, H489, H542, H561, H563, H564, H622, H627, H788, I480, I646, I656, I669, I707	33	34	97.0588	PRJNA266616:RD16_11175:c.425A>G	PRJNA266616:RD16_11175:p.His142Arg	PRJNA266616:RD16_11175:p.His142Arg	PRJNA266616:RD16_11175:c.425A>G	Yes
Bp_E476	2371821	SNV	G	A	No	1	H489	1	34	2.94118	PRJNA266616:RD16_11175:c.811G>A	PRJNA266616:RD16_11175:p.Ala271Thr	PRJNA266616:RD16_11175:p.Ala271Thr	PRJNA266616:RD16_11175:c.811G>A	Yes
Bp_E476	2372709	Deletion	T	-	No	1	H375, H378, H559, H374, I468, I469, I475, I476, I483, I488, I496, I498, I517, I518, I521, I538, I539, H379, H380, H489, H542, H561, H563, H564, H622, H627, H788, I480, I646, I656, I669, I707	32	34	94.1176	PRJNA266616:RD16_11180:c.839delA	PRJNA266616:RD16_11180:p.Gln280fs	PRJNA266616:RD16_11180:p.Gln280fs	PRJNA266616:RD16_11180:c.839delA	Yes
Bp_E476	2375385	SNV	C	T	No	1	H375	1	34	2.94118	PRJNA266616:RD16_11200:c.1677G>A			PRJNA266616:RD16_11200:c.1677G>A	No
Bp_E476	2385865	SNV	T	C	No	1	H378, H559, H374, I468, I469, I475, I476, I483, I488, I496, I498, I517, I518, I521, I538, I539, H379, H380, H542, H561, H563, H564, H622, H627, H788, I480, I646, I656, I669, I707	30	34	88.2353	PRJNA266616:RD16_11265:c.341A>G	PRJNA266616:RD16_11265:p.Tyr114Cys	PRJNA266616:RD16_11265:p.Tyr114Cys	PRJNA266616:RD16_11265:c.341A>G	Yes
Bp_E476	2389360	SNV	G	A	No	1	I517	1	34	2.94118	PRJNA266616:RD16_11285:c.27C>T			PRJNA266616:RD16_11285:c.27C>T	No
Bp_E476	2395504	SNV	G	A	No	1	I469, I475	2	34	5.88235	PRJNA266616:RD16_11330:c.148G>A	PRJNA266616:RD16_11330:p.Glu50Lys	PRJNA266616:RD16_11330:p.Glu50Lys	PRJNA266616:RD16_11330:c.148G>A	Yes
Bp_E476	2404340	SNV	G	A	No	1	H378, H559, H374, I468, I469, I472, I475, I476, I483, I488, I496, I498, I517, I518, I521, I538, I539, H379, H380, H489, H542, H561, H563, H564, H622, H627, H788, I480, I646, I656, I669, I707	32	34	94.1176	PRJNA266616:RD16_11375:c.484G>A	PRJNA266616:RD16_11375:p.Gly162Ser	PRJNA266616:RD16_11375:p.Gly162Ser	PRJNA266616:RD16_11375:c.484G>A	Yes
Bp_E476	2405180	SNV	G	C	No	1	H374, I468, I469, I475, I476, I483, I488, I496, I498, I517, I518, I521, I538, I539, H542, H561, H563, H564, H622, H788, I480, I646, I656, I669, I707	25	34	73.5294	PRJNA266616:RD16_11380:c.899C>G	PRJNA266616:RD16_11380:p.Thr300Ser	PRJNA266616:RD16_11380:p.Thr300Ser	PRJNA266616:RD16_11380:c.899C>G	Yes
Bp_E476	2407083	SNV	C	T	No	1	H375	1	34	2.94118	PRJNA266616:RD16_11390:c.596G>A	PRJNA266616:RD16_11390:p.Gly199Asp	PRJNA266616:RD16_11390:p.Gly199Asp	PRJNA266616:RD16_11390:c.596G>A	Yes
Bp_E476	2409716	SNV	C	A	No	1	H375, H378, H559, H374, I468, I469, I475, I476, I483, I488, I496, I498, I517, I518, I521, I538, I539, H561, H563, H564, H622, H627, H788, I480, I646, I656, I669, I707	28	34	82.3529	PRJNA266616:RD16_11400:c.536G>T	PRJNA266616:RD16_11400:p.Arg179Leu	PRJNA266616:RD16_11400:p.Arg179Leu	PRJNA266616:RD16_11400:c.536G>T	Yes
Bp_E476	2428248	SNV	G	A	No	1	I646	1	34	2.94118	PRJNA266616:RD16_11480:c.1381G>A	PRJNA266616:RD16_11480:p.Ala461Thr	PRJNA266616:RD16_11480:p.Ala461Thr	PRJNA266616:RD16_11480:c.1381G>A	Yes
Bp_E476	2433022	SNV	T	G	No	1	H375, H378, H379, H561, H563, I656	6	34	17.6471					-
Bp_E476	2445058	SNV	C	T	No	1	H375	1	34	2.94118					-
Bp_E476	2445527	SNV	C	T	No	1	H374	1	34	2.94118	PRJNA266616:RD16_11555:c.440C>T	PRJNA266616:RD16_11555:p.Ser147Phe	PRJNA266616:RD16_11555:p.Ser147Phe	PRJNA266616:RD16_11555:c.440C>T	Yes
Bp_E476	2459518	SNV	A	G	No	1	H375	1	34	2.94118					-
Bp_E476	2459520	SNV	C	T	No	1	H375	1	34	2.94118					-
Bp_E476	2471038	SNV	C	T	No	1	C393	1	34	2.94118					-
Bp_E476	2472669	SNV	C	T	No	1	H375	1	34	2.94118	PRJNA266616:RD16_11675:c.1381C>T	PRJNA266616:RD16_11675:p.Pro461Ser	PRJNA266616:RD16_11675:p.Pro461Ser	PRJNA266616:RD16_11675:c.1381C>T	Yes
Bp_E476	2482743	SNV	C	A	No	1	H375, H378, H559, H374, I468, I469, I472, I475, I476, I483, I488, I496, I498, I517, I518, I521, I538, I539, H379, H380, H489, H542, H561, H563, H564, H622, H627, H788, I480, I646, I656, I669, I707	33	34	97.0588	PRJNA266616:RD16_11710:c.2491G>T	PRJNA266616:RD16_11710:p.Gly831Cys	PRJNA266616:RD16_11710:p.Gly831Cys	PRJNA266616:RD16_11710:c.2491G>T	Yes
Bp_E476	2492459	SNV	C	T	No	1	H375	1	34	2.94118					-
Bp_E476	2498501	SNV	G	A	No	1	H379	1	34	2.94118	PRJNA266616:RD16_11775:c.95C>T	PRJNA266616:RD16_11775:p.Ala32Val	PRJNA266616:RD16_11775:p.Ala32Val	PRJNA266616:RD16_11775:c.95C>T	Yes
Bp_E476	2499628	SNV	T	C	No	1	H378, H559, H374, I468, I469, I472, I475, I476, I483, I488, I496, I498, I517, I518, I521, I538, I539, H379, H380, H489, H542, H561, H563, H564, H622, H627, H788, I480, I646, I656, I669, I707	32	34	94.1176	PRJNA266616:RD16_11780:c.78A>G			PRJNA266616:RD16_11780:c.78A>G	No
Bp_E476	2504048	SNV	A	G	No	1	H375, H378, H559, H374, C393, I468, I469, I472, I475, I476, I483, I488, I496, I498, I517, I518, I521, I538, I539, H379, H380, H489, H542, H561, H563, H564, H622, H627, H788, I480, I646, I656, I669, I707	34	34	100	PRJNA266616:RD16_11800:c.405A>G			PRJNA266616:RD16_11800:c.405A>G	No
Bp_E476	2507487	SNV	G	T	No	1	H563	1	34	2.94118	PRJNA266616:RD16_11815:c.867G>T	PRJNA266616:RD16_11815:p.Gln289His	PRJNA266616:RD16_11815:p.Gln289His	PRJNA266616:RD16_11815:c.867G>T	Yes
Bp_E476	2509480	SNV	C	A	No	1	H375, H378, H559, H374, C393, I468, I469, I472, I475, I476, I483, I488, I496, I498, I517, I518, I521, I538, I539, H379, H380, H489, H542, H561, H563, H564, H622, H627, H788, I480, I646, I656, I669, I707	34	34	100	PRJNA266616:RD16_11830:c.620G>T	PRJNA266616:RD16_11830:p.Cys207Phe	PRJNA266616:RD16_11830:p.Cys207Phe	PRJNA266616:RD16_11830:c.620G>T	Yes
Bp_E476	2516781	SNV	T	C	No	1	I469, I475, H379, H380, H489, H561, H563, H564, H788, I669	10	34	29.4118					-
Bp_E476	2517407	SNV	G	A	No	1	I518	1	34	2.94118	PRJNA266616:RD16_11875:c.282G>A			PRJNA266616:RD16_11875:c.282G>A	No
Bp_E476	2540798	SNV	G	A	No	1	H561	1	34	2.94118	PRJNA266616:RD16_11985:c.37C>T	PRJNA266616:RD16_11985:p.Pro13Ser	PRJNA266616:RD16_11985:p.Pro13Ser	PRJNA266616:RD16_11985:c.37C>T	Yes
Bp_E476	2548926	SNV	G	A	No	1	H622	1	34	2.94118	PRJNA266616:RD16_12020:c.1409C>T	PRJNA266616:RD16_12020:p.Ala470Val	PRJNA266616:RD16_12020:p.Ala470Val	PRJNA266616:RD16_12020:c.1409C>T	Yes
Bp_E476	2552227	Deletion	G	-	No	1	H375	1	34	2.94118	PRJNA266616:RD16_12030:c.14delC	PRJNA266616:RD16_12030:p.Pro5fs	PRJNA266616:RD16_12030:p.Pro5fs	PRJNA266616:RD16_12030:c.14delC	Yes
Bp_E476	2558669	SNV	G	A	No	1	I656	1	34	2.94118	PRJNA266616:RD16_12070:c.987C>T			PRJNA266616:RD16_12070:c.987C>T	No
Bp_E476	2569706	SNV	C	A	No	1	H375, H378, H559, H374, C393, I468, I469, I472, I475, I476, I483, I488, I496, I498, I517, I518, I521, I538, I539, H379, H380, H489, H542, H561, H563, H564, H622, H627, H788, I480, I646, I656, I669, I707	34	34	100	PRJNA266616:RD16_12115:c.376G>T	PRJNA266616:RD16_12115:p.Val126Leu	PRJNA266616:RD16_12115:p.Val126Leu	PRJNA266616:RD16_12115:c.376G>T	Yes
Bp_E476	2580621	SNV	T	C	No	1	H375	1	34	2.94118					-
Bp_E476	2583380	SNV	C	T	No	1	H380	1	34	2.94118	PRJNA266616:RD16_12180:c.130G>A	PRJNA266616:RD16_12180:p.Ala44Thr	PRJNA266616:RD16_12180:p.Ala44Thr	PRJNA266616:RD16_12180:c.130G>A	Yes
Bp_E476	2593100	SNV	T	C	No	1	H375, H378, H559, H374, I468, I469, I472, I475, I476, I483, I488, I496, I498, I517, I518, I521, I538, I539, H379, H380, H489, H542, H561, H563, H564, H622, H627, H788, I480, I646, I656, I669, I707	33	34	97.0588	PRJNA266616:RD16_12235:c.918A>G			PRJNA266616:RD16_12235:c.918A>G	No
Bp_E476	2601638	SNV	T	G	No	1	H378, H559, I498, H542, I656, I707	6	34	17.6471					-
Bp_E476	2606420	SNV	G	A	No	1	H375	1	34	2.94118					-
Bp_E476	2606423	SNV	G	T	No	1	H375, H379	2	34	5.88235					-
Bp_E476	2632161	SNV	C	A	No	1	H559, H374, I539, H379, H489, H542, H563, H622, H627, I656	10	34	29.4118					-
Bp_E476	2633113	SNV	A	G	No	1	H379	1	34	2.94118	PRJNA266616:RD16_12435:c.874A>G	PRJNA266616:RD16_12435:p.Lys292Glu	PRJNA266616:RD16_12435:p.Lys292Glu	PRJNA266616:RD16_12435:c.874A>G	Yes
Bp_E476	2640489	SNV	T	C	No	1	H374, C393, I468, I469, I475, I476, I483, I488, I496, I498, I517, I518, I521, I538, I539, H561, H563, H564, H788, I480, I646, I656, I669, I707	24	34	70.5882	PRJNA266616:RD16_12460:c.245T>C	PRJNA266616:RD16_12460:p.Ile82Thr	PRJNA266616:RD16_12460:p.Ile82Thr	PRJNA266616:RD16_12460:c.245T>C	Yes
Bp_E476	2644454	SNV	C	A	No	1	H375, H378, H559, H374, C393, I476, I483, I488, I539, H379, H380, H542, H561, H563, H622, H627, I480, I656, I707	19	34	55.8824	PRJNA266616:RD16_12475:c.819G>T	PRJNA266616:RD16_12475:p.Gln273His	PRJNA266616:RD16_12475:p.Gln273His	PRJNA266616:RD16_12475:c.819G>T	Yes
Bp_E476	2645348	SNV	A	G	No	1	H380	1	34	2.94118					-
Bp_E476	2645352	SNV	T	C	No	1	H380	1	34	2.94118					-
Bp_E476	2648189	SNV	C	T	No	1	I469, I475, H788	3	34	8.82353	PRJNA266616:RD16_12490:c.1057G>A	PRJNA266616:RD16_12490:p.Val353Met	PRJNA266616:RD16_12490:p.Val353Met	PRJNA266616:RD16_12490:c.1057G>A	Yes
Bp_E476	2653195	SNV	C	T	No	1	C393	1	34	2.94118	PRJNA266616:RD16_12520:c.434C>T	PRJNA266616:RD16_12520:p.Pro145Leu	PRJNA266616:RD16_12520:p.Pro145Leu	PRJNA266616:RD16_12520:c.434C>T	Yes
Bp_E476	2655862	SNV	T	C	No	1	H622, H627	2	34	5.88235	PRJNA266616:RD16_12535:c.638T>C	PRJNA266616:RD16_12535:p.Phe213Ser	PRJNA266616:RD16_12535:p.Phe213Ser	PRJNA266616:RD16_12535:c.638T>C	Yes
Bp_E476	2662551	SNV	G	A	No	1	H378, H559, H374, I468, I469, I472, I475, I476, I483, I488, I496, I498, I517, I518, I521, I538, I539, H379, H380, H489, H542, H561, H563, H564, H622, H627, H788, I480, I646, I656, I669, I707	32	34	94.1176	PRJNA266616:RD16_12560:c.194C>T	PRJNA266616:RD16_12560:p.Thr65Ile	PRJNA266616:RD16_12560:p.Thr65Ile	PRJNA266616:RD16_12560:c.194C>T	Yes
Bp_E476	2668873	SNV	A	C	No	1	I472, I476, I483, I488, I496, I521, H622, H627, I480	9	34	26.4706	PRJNA266616:RD16_12595:c.13A>C	PRJNA266616:RD16_12595:p.Thr5Pro	PRJNA266616:RD16_12595:p.Thr5Pro	PRJNA266616:RD16_12595:c.13A>C	Yes
Bp_E476	2674137	SNV	T	G	No	1	H375, H378, H559, H374, I468, I469, I472, I475, I476, I483, I488, I496, I498, I517, I518, I521, I538, I539, H379, H380, H489, H542, H561, H563, H564, H622, H627, H788, I480, I646, I656, I669, I707	33	34	97.0588	PRJNA266616:RD16_12620:c.187A>C	PRJNA266616:RD16_12620:p.Ile63Leu	PRJNA266616:RD16_12620:p.Ile63Leu	PRJNA266616:RD16_12620:c.187A>C	Yes
Bp_E476	2691685	SNV	C	T	No	1	H564	1	34	2.94118	PRJNA266616:RD16_12705:c.627G>A	PRJNA266616:RD16_12705:p.Met209Ile	PRJNA266616:RD16_12705:p.Met209Ile	PRJNA266616:RD16_12705:c.627G>A	Yes
Bp_E476	2713604	SNV	G	A	No	1	I669	1	34	2.94118	PRJNA266616:RD16_12820:c.169G>A	PRJNA266616:RD16_12820:p.Gly57Arg	PRJNA266616:RD16_12820:p.Gly57Arg	PRJNA266616:RD16_12820:c.169G>A	Yes
Bp_E476	2716658	SNV	A	G	No	1	H563	1	34	2.94118	PRJNA266616:RD16_12830:c.575T>C	PRJNA266616:RD16_12830:p.Val192Ala	PRJNA266616:RD16_12830:p.Val192Ala	PRJNA266616:RD16_12830:c.575T>C	Yes
Bp_E476	2744996	SNV	A	C	No	1	H788	1	34	2.94118					-
Bp_E476	2747631	SNV	G	A	No	1	H374, I468, I469, I472, I475, I476, I483, I488, I496, I498, I517, I518, I521, I538, I539, H561, H563, H564, H622, H788, I480, I646, I656, I669, I707	25	34	73.5294	PRJNA266616:RD16_13020:c.588C>T			PRJNA266616:RD16_13020:c.588C>T	No
Bp_E476	2758885	Deletion	C	-	No	1	I518	1	34	2.94118					-
Bp_E476	2770649	SNV	G	A	No	1	H563	1	34	2.94118	PRJNA266616:RD16_13130:c.491C>T	PRJNA266616:RD16_13130:p.Ala164Val	PRJNA266616:RD16_13130:p.Ala164Val	PRJNA266616:RD16_13130:c.491C>T	Yes
Bp_E476	2776240	SNV	T	A	No	1	I656	1	34	2.94118					-
Bp_E476	2779029	SNV	C	T	No	1	H375	1	34	2.94118	PRJNA266616:RD16_13165:c.329G>A	PRJNA266616:RD16_13165:p.Arg110His	PRJNA266616:RD16_13165:p.Arg110His	PRJNA266616:RD16_13165:c.329G>A	Yes
Bp_E476	2783851	SNV	T	C	No	1	H374	1	34	2.94118					-
Bp_E476	2798209	SNV	A	G	No	1	H378, H559, H542	3	34	8.82353					-
Bp_E476	2802959	SNV	C	T	No	1	H375	1	34	2.94118	PRJNA266616:RD16_13270:c.773G>A	PRJNA266616:RD16_13270:p.Arg258His	PRJNA266616:RD16_13270:p.Arg258His	PRJNA266616:RD16_13270:c.773G>A	Yes
Bp_E476	2829475	SNV	C	A	No	1	H375	1	34	2.94118	PRJNA266616:RD16_13415:c.660G>T			PRJNA266616:RD16_13415:c.660G>T	No
Bp_E476	2831015	SNV	G	A	No	1	H788	1	34	2.94118					-
Bp_E476	2837780	SNV	G	A	No	1	I469, I475, H788	3	34	8.82353	PRJNA266616:RD16_13440:c.3484C>T	PRJNA266616:RD16_13440:p.His1162Tyr	PRJNA266616:RD16_13440:p.His1162Tyr	PRJNA266616:RD16_13440:c.3484C>T	Yes
Bp_E476	2855976	SNV	G	A	No	1	H374	1	34	2.94118	PRJNA266616:RD16_13500:c.1364C>T	PRJNA266616:RD16_13500:p.Ser455Phe	PRJNA266616:RD16_13500:p.Ser455Phe	PRJNA266616:RD16_13500:c.1364C>T	Yes
Bp_E476	2857341	SNV	G	A	No	1	H542	1	34	2.94118					-
Bp_E476	2857458	SNV	T	C	No	1	H622, H627	2	34	5.88235					-
Bp_E476	2862269	SNV	A	G	No	1	H375, H378, H559, H374, C393, I468, I469, I475, I476, I483, I488, I496, I498, I517, I518, I521, I538, I539, H379, H380, H489, H542, H561, H563, H564, H622, H627, H788, I480, I646, I656, I669, I707	33	34	97.0588					-
Bp_E476	2867049	SNV	T	C	No	1	H375, H378, H559, H374, H379, H380, H489, H542, H563, H622, H627	11	34	32.3529					-
Bp_E476	2872204	SNV	C	T	No	1	I469, I475	2	34	5.88235					-
Bp_E476	2883284	SNV	T	G	No	1	H375, H374, H561, H563, H564, H622, H788, I656, I669	9	34	26.4706					-
Bp_E476	2892542	SNV	G	A	No	1	H375, H378, H559, H374, I468, I469, I472, I475, I476, I483, I488, I496, I498, I517, I518, I521, I538, I539, H380, H561, H563, H564, H622, H627, H788, I480, I646, I656, I669, I707	30	34	88.2353	PRJNA266616:RD16_13675:c.246G>A			PRJNA266616:RD16_13675:c.246G>A	No
Bp_E476	2898994	SNV	C	T	No	1	H489	1	34	2.94118	PRJNA266616:RD16_13710:c.327C>T			PRJNA266616:RD16_13710:c.327C>T	No
Bp_E476	2899519	SNV	A	T	No	1	H561	1	34	2.94118	PRJNA266616:RD16_13715:c.947T>A	PRJNA266616:RD16_13715:p.Leu316Gln	PRJNA266616:RD16_13715:p.Leu316Gln	PRJNA266616:RD16_13715:c.947T>A	Yes
Bp_E476	2903578	SNV	C	A	No	1	H375, I538, I539, H379, H563	5	34	14.7059					-
Bp_E476	2903581	SNV	C	T	No	1	I538, I539	2	34	5.88235					-
Bp_E476	2904530	SNV	A	G	No	1	H375, H378, H559, H374, I468, I469, I472, I475, I476, I483, I488, I496, I498, I517, I521, I538, I539, H379, H380, H542, H561, H563, H564, H622, H627, I480, I646, I656, I707	29	34	85.2941	PRJNA266616:RD16_13730:c.874A>G	PRJNA266616:RD16_13730:p.Lys292Glu	PRJNA266616:RD16_13730:p.Lys292Glu	PRJNA266616:RD16_13730:c.874A>G	Yes
Bp_E476	2912669	SNV	A	C	No	1	H561	1	34	2.94118	PRJNA266616:RD16_13775:c.819T>G	PRJNA266616:RD16_13775:p.His273Gln	PRJNA266616:RD16_13775:p.His273Gln	PRJNA266616:RD16_13775:c.819T>G	Yes
Bp_E476	2919508	SNV	T	C	No	1	H374	1	34	2.94118	PRJNA266616:RD16_13800:c.655A>G	PRJNA266616:RD16_13800:p.Thr219Ala	PRJNA266616:RD16_13800:p.Thr219Ala	PRJNA266616:RD16_13800:c.655A>G	Yes
Bp_E476	2928990	SNV	A	G	No	1	H375	1	34	2.94118					-
Bp_E476	2929450	SNV	G	A	No	1	H375	1	34	2.94118	PRJNA266616:RD16_13850:c.3665C>T	PRJNA266616:RD16_13850:p.Ala1222Val	PRJNA266616:RD16_13850:p.Ala1222Val	PRJNA266616:RD16_13850:c.3665C>T	Yes
Bp_E476	2931762	SNV	G	A	No	1	I472	1	34	2.94118	PRJNA266616:RD16_13850:c.1353C>T			PRJNA266616:RD16_13850:c.1353C>T	No
Bp_E476	2934153	SNV	T	G	No	1	H375, H378, H559, H374, I468, I469, I472, I475, I476, I483, I488, I496, I498, I517, I518, I521, I538, I539, H379, H380, H489, H542, H561, H563, H564, H622, H627, H788, I480, I646, I656, I669, I707	33	34	97.0588	PRJNA266616:RD16_13860:c.1465A>C	PRJNA266616:RD16_13860:p.Ser489Arg	PRJNA266616:RD16_13860:p.Ser489Arg	PRJNA266616:RD16_13860:c.1465A>C	Yes
Bp_E476	2938518	SNV	G	A	No	1	H374	1	34	2.94118	PRJNA266616:RD16_13870:c.758C>T	PRJNA266616:RD16_13870:p.Ala253Val	PRJNA266616:RD16_13870:p.Ala253Val	PRJNA266616:RD16_13870:c.758C>T	Yes
Bp_E476	2947368	SNV	G	C	No	1	I472, I476, I488, I496	4	34	11.7647	PRJNA266616:RD16_13890:c.52G>C	PRJNA266616:RD16_13890:p.Gly18Arg	PRJNA266616:RD16_13890:p.Gly18Arg	PRJNA266616:RD16_13890:c.52G>C	Yes
Bp_E476	2952931	SNV	G	A	No	1	H564	1	34	2.94118	PRJNA266616:RD16_13915:c.222C>T			PRJNA266616:RD16_13915:c.222C>T	No
Bp_E476	2969398	SNV	G	A	No	1	H788	1	34	2.94118					-
Bp_E476	2969401	SNV	G	T	No	1	H788	1	34	2.94118					-
Bp_E476	2974161	SNV	G	T	No	1	I480	1	34	2.94118	PRJNA266616:RD16_14030:c.40G>T	PRJNA266616:RD16_14030:p.Val14Phe	PRJNA266616:RD16_14030:p.Val14Phe	PRJNA266616:RD16_14030:c.40G>T	Yes
Bp_E476	2976531	SNV	C	T	No	1	H375, H378, H559, H374, I468, I469, I472, I475, I476, I483, I488, I496, I498, I517, I518, I521, I538, I539, H379, H380, H489, H542, H561, H563, H564, H622, H627, H788, I480, I646, I656, I669, I707	33	34	97.0588	PRJNA266616:RD16_14040:c.1411C>T	PRJNA266616:RD16_14040:p.Arg471Cys	PRJNA266616:RD16_14040:p.Arg471Cys	PRJNA266616:RD16_14040:c.1411C>T	Yes
Bp_E476	2982249	SNV	G	A	No	1	H489	1	34	2.94118	PRJNA266616:RD16_14075:c.185C>T	PRJNA266616:RD16_14075:p.Ala62Val	PRJNA266616:RD16_14075:p.Ala62Val	PRJNA266616:RD16_14075:c.185C>T	Yes
Bp_E476	2986469	SNV	A	C	No	1	H374, I468, I469, I475, I476, I483, I488, I496, I498, I517, I518, I521, I538, I539, H561, H563, H564, H788, I480, I646, I656, I669, I707	23	34	67.6471	PRJNA266616:RD16_14095:c.390T>G			PRJNA266616:RD16_14095:c.390T>G	No
Bp_E476	2991751	SNV	T	C	No	1	H375, I656	2	34	5.88235	PRJNA266616:RD16_14125:c.863A>G	PRJNA266616:RD16_14125:p.*288Trp	PRJNA266616:RD16_14125:p.*288Trp	PRJNA266616:RD16_14125:c.863A>G	Yes
Bp_E476	2992644	SNV	T	G	No	1	I656	1	34	2.94118					-
Bp_E476	3011513	SNV	C	T	No	1	H375, H559, H374, I468, I469, I472, I475, I476, I483, I488, I496, I498, I517, I518, I521, I538, I539, H561, H563, H564, H622, H788, I480, I646, I656, I669, I707	27	34	79.4118	PRJNA266616:RD16_14205:c.1016C>T	PRJNA266616:RD16_14205:p.Ala339Val	PRJNA266616:RD16_14205:p.Ala339Val	PRJNA266616:RD16_14205:c.1016C>T	Yes
Bp_E476	3013567	SNV	G	A	No	1	I669	1	34	2.94118	PRJNA266616:RD16_14225:c.1200C>T			PRJNA266616:RD16_14225:c.1200C>T	No
Bp_E476	3015376	SNV	A	G	No	1	H564	1	34	2.94118	PRJNA266616:RD16_14230:c.98T>C	PRJNA266616:RD16_14230:p.Leu33Pro	PRJNA266616:RD16_14230:p.Leu33Pro	PRJNA266616:RD16_14230:c.98T>C	Yes
Bp_E476	3016665	Deletion	G	-	No	1	H379	1	34	2.94118					-
Bp_E476	3017976	SNV	G	A	No	1	I469, I475	2	34	5.88235	PRJNA266616:RD16_14250:c.349G>A	PRJNA266616:RD16_14250:p.Glu117Lys	PRJNA266616:RD16_14250:p.Glu117Lys	PRJNA266616:RD16_14250:c.349G>A	Yes
Bp_E476	3021560	SNV	A	G	No	1	H375, H378, H559, H374, C393, I468, I469, I472, I475, I476, I483, I488, I496, I498, I517, I518, I521, I538, I539, H379, H380, H542, H561, H563, H564, H622, H627, H788, I480, I646, I656, I669, I707	33	34	97.0588					-
Bp_E476	3023350	SNV	G	A	No	1	I669	1	34	2.94118					-
Bp_E476	3025614	SNV	G	A	No	1	C393	1	34	2.94118	PRJNA266616:RD16_14285:c.637G>A	PRJNA266616:RD16_14285:p.Ala213Thr	PRJNA266616:RD16_14285:p.Ala213Thr	PRJNA266616:RD16_14285:c.637G>A	Yes
Bp_E476	3029644	SNV	G	A	No	1	I656	1	34	2.94118	PRJNA266616:RD16_14305:c.2102G>A	PRJNA266616:RD16_14305:p.Arg701His	PRJNA266616:RD16_14305:p.Arg701His	PRJNA266616:RD16_14305:c.2102G>A	Yes
Bp_E476	3029646	SNV	C	A	No	1	I656	1	34	2.94118	PRJNA266616:RD16_14305:c.2104C>A	PRJNA266616:RD16_14305:p.Arg702Ser	PRJNA266616:RD16_14305:p.Arg702Ser	PRJNA266616:RD16_14305:c.2104C>A	Yes
Bp_E476	3034941	SNV	T	G	No	1	H375, H378, H559, H374, H380, H542, H563, H622	8	34	23.5294					-
Bp_E476	3035978	SNV	G	A	No	1	H375, H378, H559, H374, I468, I469, I472, I475, I476, I483, I488, I496, I498, I517, I518, I521, I538, I539, H379, H380, H489, H542, H561, H563, H564, H622, H627, H788, I480, I646, I656, I669, I707	33	34	97.0588					-
Bp_E476	3036915	SNV	C	A	No	1	H564	1	34	2.94118					-
Bp_E476	3036918	SNV	C	T	No	1	H564	1	34	2.94118					-
Bp_E476	3037013	SNV	T	C	No	1	H378, H542	2	34	5.88235	PRJNA266616:RD16_14350:c.20T>C	PRJNA266616:RD16_14350:p.Val7Ala	PRJNA266616:RD16_14350:p.Val7Ala	PRJNA266616:RD16_14350:c.20T>C	Yes
Bp_E476	3040342	SNV	T	C	No	1	H375, H378, H559, H374, C393, I468, I469, I472, I475, I476, I483, I488, I496, I498, I517, I518, I521, I538, I539, H379, H380, H489, H542, H561, H563, H564, H622, H627, H788, I480, I646, I656, I669, I707	34	34	100	PRJNA266616:RD16_14365:c.66T>C			PRJNA266616:RD16_14365:c.66T>C	No
Bp_E476	3043116	SNV	T	C	No	1	I469, I475, I476, I483, I488, I496, I498, I517, I521, I538, I539, H564, I480, I646, I656, I669, I707	17	34	50	PRJNA266616:RD16_14375:c.258A>G			PRJNA266616:RD16_14375:c.258A>G	No
Bp_E476	3046273	SNV	C	G	No	1	H375	1	34	2.94118	PRJNA266616:RD16_14390:c.133G>C	PRJNA266616:RD16_14390:p.Val45Leu	PRJNA266616:RD16_14390:p.Val45Leu	PRJNA266616:RD16_14390:c.133G>C	Yes
Bp_E476	3067627	SNV	G	T	No	1	H375	1	34	2.94118					-
Bp_E476	3072436	SNV	C	T	No	1	I669	1	34	2.94118	PRJNA266616:RD16_14520:c.622C>T	PRJNA266616:RD16_14520:p.Arg208Cys	PRJNA266616:RD16_14520:p.Arg208Cys	PRJNA266616:RD16_14520:c.622C>T	Yes
Bp_E476	3072916	SNV	T	C	No	1	H374, I468, I469, I472, I475, I476, I483, I488, I496, I498, I517, I518, I521, I538, I539, H561, H563, H564, H622, H788, I480, I646, I656, I669, I707	25	34	73.5294	PRJNA266616:RD16_14525:c.55A>G	PRJNA266616:RD16_14525:p.Lys19Glu	PRJNA266616:RD16_14525:p.Lys19Glu	PRJNA266616:RD16_14525:c.55A>G	Yes
Bp_E476	3083388	SNV	T	C	No	1	H375, H378, H559, H374, I468, I469, I472, I475, I476, I483, I488, I496, I498, I517, I518, I521, I538, I539, H379, H380, H489, H542, H561, H563, H564, H622, H627, H788, I480, I646, I656, I669, I707	33	34	97.0588					-
Bp_E476	3083474	SNV	T	C	No	1	H561	1	34	2.94118	PRJNA266616:RD16_14585:c.31T>C	PRJNA266616:RD16_14585:p.Ser11Pro	PRJNA266616:RD16_14585:p.Ser11Pro	PRJNA266616:RD16_14585:c.31T>C	Yes
Bp_E476	3088842	SNV	G	A	No	1	H563	1	34	2.94118	PRJNA266616:RD16_14605:c.703C>T	PRJNA266616:RD16_14605:p.Arg235Cys	PRJNA266616:RD16_14605:p.Arg235Cys	PRJNA266616:RD16_14605:c.703C>T	Yes
Bp_E476	3104809	SNV	C	T	No	1	I480	1	34	2.94118	PRJNA266616:RD16_14640:c.6416C>T	PRJNA266616:RD16_14640:p.Ala2139Val	PRJNA266616:RD16_14640:p.Ala2139Val	PRJNA266616:RD16_14640:c.6416C>T	Yes
Bp_E476	3110245	SNV	C	T	No	1	C393	1	34	2.94118	PRJNA266616:RD16_14640:c.11852C>T	PRJNA266616:RD16_14640:p.Ala3951Val	PRJNA266616:RD16_14640:p.Ala3951Val	PRJNA266616:RD16_14640:c.11852C>T	Yes
Bp_E476	3134959	SNV	T	C	No	1	H375, H378, H559, H374, C393, I468, I469, I472, I475, I476, I483, I488, I496, I498, I517, I518, I521, I538, I539, H379, H380, H489, H542, H561, H563, H564, H622, H627, H788, I480, I646, I656, I669, I707	34	34	100	PRJNA266616:RD16_14770:c.19A>G	PRJNA266616:RD16_14770:p.Thr7Ala	PRJNA266616:RD16_14770:p.Thr7Ala	PRJNA266616:RD16_14770:c.19A>G	Yes
Bp_E476	3136312	SNV	C	A	No	1	H378, H559, H374, I468, I469, I472, I475, I476, I483, I488, I496, I498, I517, I518, I521, I538, I539, H379, H380, H542, H561, H563, H564, H622, H627, H788, I480, I646, I656, I669, I707	31	34	91.1765	PRJNA266616:RD16_14780:c.637G>T	PRJNA266616:RD16_14780:p.Ala213Ser	PRJNA266616:RD16_14780:p.Ala213Ser	PRJNA266616:RD16_14780:c.637G>T	Yes
Bp_E476	3147050	SNV	G	C	No	1	H561	1	34	2.94118	PRJNA266616:RD16_14835:c.571G>C	PRJNA266616:RD16_14835:p.Ala191Pro	PRJNA266616:RD16_14835:p.Ala191Pro	PRJNA266616:RD16_14835:c.571G>C	Yes
Bp_E476	3153256	Deletion	C	-	No	1	H378, H559, C393, I498, H561, I646	6	34	17.6471					-
Bp_E476	3164216	SNV	G	A	No	1	C393	1	34	2.94118					-
Bp_E476	3166601	SNV	C	T	No	1	H378, H559, I498, H542, I707	5	34	14.7059	PRJNA266616:RD16_14935:c.297C>T			PRJNA266616:RD16_14935:c.297C>T	No
Bp_E476	3174362	SNV	C	T	No	1	H375, H378, H559, H374, I468, I469, I472, I475, I476, I483, I488, I496, I498, I517, I518, I521, I538, I539, H379, H380, H489, H542, H561, H563, H564, H622, H627, H788, I480, I646, I656, I669, I707	33	34	97.0588					-
Bp_E476	3174789	Deletion	C	-	No	1	H375	1	34	2.94118	PRJNA266616:RD16_14975:c.394delC	PRJNA266616:RD16_14975:p.Gln132fs	PRJNA266616:RD16_14975:p.Gln132fs	PRJNA266616:RD16_14975:c.394delC	Yes
Bp_E476	3175138	SNV	A	C	No	1	H378, H559, H374, I476, I539, H379, H380, H542, H561, H563, H622, H627, I480, I656, I707	15	34	44.1176					-
Bp_E476	3193764	SNV	C	A	No	1	H375, H378, H559, H374, I468, I469, I472, I475, I476, I483, I488, I496, I498, I517, I518, I521, I538, I539, H379, H380, H489, H542, H561, H563, H564, H622, H627, H788, I480, I646, I656, I669, I707	33	34	97.0588	PRJNA266616:RD16_15045:c.1020G>T			PRJNA266616:RD16_15045:c.1020G>T	No
Bp_E476	3194833	SNV	G	T	No	1	H380	1	34	2.94118	PRJNA266616:RD16_15050:c.84C>A	PRJNA266616:RD16_15050:p.Ser28Arg	PRJNA266616:RD16_15050:p.Ser28Arg	PRJNA266616:RD16_15050:c.84C>A	Yes
Bp_E476	3206338	SNV	A	G	No	1	H375, H378, H559, H374, C393, I468, I469, I475, I476, I483, I488, I496, I498, I517, I518, I521, I538, I539, H379, H380, H489, H542, H561, H563, H564, H622, H627, H788, I480, I646, I656, I669, I707	33	34	97.0588	PRJNA266616:RD16_15115:c.976A>G	PRJNA266616:RD16_15115:p.Thr326Ala	PRJNA266616:RD16_15115:p.Thr326Ala	PRJNA266616:RD16_15115:c.976A>G	Yes
Bp_E476	3209114	SNV	T	C	No	1	I488, I539, H788, I656	4	34	11.7647					-
Bp_E476	3236403	SNV	G	A	No	1	I469, I475	2	34	5.88235	PRJNA266616:RD16_15245:c.543C>T			PRJNA266616:RD16_15245:c.543C>T	No
Bp_E476	3237298	SNV	C	T	No	1	H564	1	34	2.94118	PRJNA266616:RD16_15250:c.1375G>A	PRJNA266616:RD16_15250:p.Ala459Thr	PRJNA266616:RD16_15250:p.Ala459Thr	PRJNA266616:RD16_15250:c.1375G>A	Yes
Bp_E476	3253106	SNV	T	C	No	1	H378, H559, H374, I468, I469, I472, I475, I476, I483, I488, I496, I498, I517, I518, I521, I538, I539, H379, H380, H489, H542, H561, H563, H564, H622, H627, H788, I480, I646, I656, I669, I707	32	34	94.1176					-
Bp_E476	3254779	SNV	T	G	No	1	H375, H378, H559, H374, C393, I468, I469, I472, I475, I476, I483, I488, I496, I498, I517, I518, I521, I538, I539, H379, H380, H489, H542, H561, H563, H564, H622, H627, H788, I480, I646, I656, I669, I707	34	34	100	PRJNA266616:RD16_15325:c.879T>G			PRJNA266616:RD16_15325:c.879T>G	No
Bp_E476	3259326	SNV	A	C	No	1	H379	1	34	2.94118	PRJNA266616:RD16_15355:c.42A>C			PRJNA266616:RD16_15355:c.42A>C	No
Bp_E476	3261652	SNV	C	A	No	1	H375, H378, H559, C393, I476, I483, I517, I518, I538, H542, H622, H627, I646, I707	14	34	41.1765					-
Bp_E476	3261656	SNV	C	T	No	1	I518	1	34	2.94118					-
Bp_E476	3269080	SNV	G	T	No	1	H374, H561	2	34	5.88235					-
Bp_E476	3272993	SNV	G	A	No	1	H561	1	34	2.94118	PRJNA266616:RD16_15415:c.930G>A	PRJNA266616:RD16_15415:p.Met310Ile	PRJNA266616:RD16_15415:p.Met310Ile	PRJNA266616:RD16_15415:c.930G>A	Yes
Bp_E476	3273923	SNV	C	T	No	1	H378, H559, H374, I468, I469, I472, I475, I476, I483, I488, I496, I498, I517, I518, I521, I538, I539, H379, H380, H542, H561, H563, H564, H622, H627, H788, I480, I646, I656, I669, I707	31	34	91.1765	PRJNA266616:RD16_15420:c.441G>A			PRJNA266616:RD16_15420:c.441G>A	No
Bp_E476	3277263	SNV	A	C	No	1	H378, H559, H374, I468, I469, I472, I475, I476, I483, I488, I498, I518, I521, I538, I539, H380, H489, H542, H561, H563, H564, H622, H627, H788, I480, I646, I656, I669, I707	29	34	85.2941					-
Bp_E476	3280678	SNV	T	C	No	1	I656	1	34	2.94118	PRJNA266616:RD16_15445:c.764T>C	PRJNA266616:RD16_15445:p.Val255Ala	PRJNA266616:RD16_15445:p.Val255Ala	PRJNA266616:RD16_15445:c.764T>C	Yes
Bp_E476	3305850	SNV	C	G	No	1	H380	1	34	2.94118					-
Bp_E476	3305917	SNV	C	A	No	1	H375, H563	2	34	5.88235					-
Bp_E476	3307490	SNV	G	A	No	1	H375, H559, H374, I468, I469, I472, I475, I476, I483, I488, I496, I498, I517, I518, I521, I538, I539, H379, H561, H563, H564, H622, H627, H788, I480, I646, I656, I669, I707	29	34	85.2941	PRJNA266616:RD16_15590:c.280G>A	PRJNA266616:RD16_15590:p.Val94Met	PRJNA266616:RD16_15590:p.Val94Met	PRJNA266616:RD16_15590:c.280G>A	Yes
Bp_E476	3327295	SNV	G	A	No	1	H375, H378, H559, H374, I468, I469, I472, I475, I476, I483, I488, I496, I498, I517, I518, I521, I538, I539, H379, H380, H489, H542, H563, H564, H622, H627, H788, I480, I646, I656, I669, I707	32	34	94.1176	PRJNA266616:RD16_15700:c.735C>T			PRJNA266616:RD16_15700:c.735C>T	No
Bp_E476	3327828	SNV	G	A	No	1	H375, H378, H559, H374, I468, I469, I472, I475, I476, I483, I488, I496, I498, I517, I518, I521, I538, I539, H379, H380, H489, H542, H563, H564, H622, H627, H788, I480, I646, I656, I669, I707	32	34	94.1176	PRJNA266616:RD16_15700:c.202C>T	PRJNA266616:RD16_15700:p.Arg68Cys	PRJNA266616:RD16_15700:p.Arg68Cys	PRJNA266616:RD16_15700:c.202C>T	Yes
Bp_E476	3331165	SNV	G	A	No	1	H375	1	34	2.94118	PRJNA266616:RD16_15720:c.526C>T	PRJNA266616:RD16_15720:p.Leu176Phe	PRJNA266616:RD16_15720:p.Leu176Phe	PRJNA266616:RD16_15720:c.526C>T	Yes
Bp_E476	3331244	Deletion	C	-	No	1	I475	1	34	2.94118	PRJNA266616:RD16_15720:c.447delG	PRJNA266616:RD16_15720:p.Arg149fs	PRJNA266616:RD16_15720:p.Arg149fs	PRJNA266616:RD16_15720:c.447delG	Yes
Bp_E476	3334522	SNV	C	T	No	1	H378, H559, I498, H542, I707	5	34	14.7059	PRJNA266616:RD16_15725:c.136G>A	PRJNA266616:RD16_15725:p.Ala46Thr	PRJNA266616:RD16_15725:p.Ala46Thr	PRJNA266616:RD16_15725:c.136G>A	Yes
Bp_E476	3340850	SNV	G	A	No	1	I472, I476, I483, I488, I496, I521	6	34	17.6471	PRJNA266616:RD16_15745:c.963C>T			PRJNA266616:RD16_15745:c.963C>T	No
Bp_E476	3362642	SNV	C	T	No	1	I468, I469, I475, I476, I483, I488, I496, I498, I517, I518, I521, I538, I539, H561, H563, H564, H788, I480, I646, I656, I669, I707	22	34	64.7059	PRJNA266616:RD16_15845:c.99G>A			PRJNA266616:RD16_15845:c.99G>A	No
Bp_E476	3363146	SNV	G	A	No	1	H564	1	34	2.94118	PRJNA266616:RD16_15850:c.128G>A	PRJNA266616:RD16_15850:p.Gly43Asp	PRJNA266616:RD16_15850:p.Gly43Asp	PRJNA266616:RD16_15850:c.128G>A	Yes
Bp_E476	3364516	SNV	C	A	No	1	I498, I707	2	34	5.88235	PRJNA266616:RD16_15855:c.109C>A			PRJNA266616:RD16_15855:c.109C>A	No
Bp_E476	3377937	SNV	C	T	No	1	H561	1	34	2.94118					-
Bp_E476	3385359	SNV	A	G	No	1	H374, I468, I469, I472, I475, I476, I483, I488, I496, I498, I517, I518, I521, I538, I539, H561, H563, H564, H788, I480, I646, I656, I669, I707	24	34	70.5882					-
Bp_E476	3393120	SNV	A	G	No	1	H489	1	34	2.94118	PRJNA266616:RD16_15965:c.922A>G	PRJNA266616:RD16_15965:p.Lys308Glu	PRJNA266616:RD16_15965:p.Lys308Glu	PRJNA266616:RD16_15965:c.922A>G	Yes
Bp_E476	3414092	SNV	T	G	No	1	H375	1	34	2.94118					-
Bp_E476	3416363	SNV	A	C	No	1	H375, H378, H559, H374, I468, I469, I475, I476, I483, I488, I496, I498, I517, I518, I521, I538, I539, H380, H561, H563, H564, H622, H627, H788, I480, I646, I656, I669, I707	29	34	85.2941	PRJNA266616:RD16_16090:c.886T>G	PRJNA266616:RD16_16090:p.Leu296Val	PRJNA266616:RD16_16090:p.Leu296Val	PRJNA266616:RD16_16090:c.886T>G	Yes
Bp_E476	3416547	SNV	G	A	No	1	C393	1	34	2.94118	PRJNA266616:RD16_16090:c.702C>T			PRJNA266616:RD16_16090:c.702C>T	No
Bp_E476	3418690	SNV	C	T	No	1	I472, I476, I483, I488, I496, I521	6	34	17.6471	PRJNA266616:RD16_16100:c.385G>A	PRJNA266616:RD16_16100:p.Glu129Lys	PRJNA266616:RD16_16100:p.Glu129Lys	PRJNA266616:RD16_16100:c.385G>A	Yes
Bp_E476	3419296	SNV	A	G	No	1	H375, H378, H559, H374, C393, I468, I469, I472, I475, I476, I483, I488, I496, I498, I517, I518, I521, I538, I539, H379, H380, H489, H542, H561, H563, H564, H622, H627, H788, I480, I646, I656, I669, I707	34	34	100	PRJNA266616:RD16_16105:c.777T>C			PRJNA266616:RD16_16105:c.777T>C	No
Bp_E476	3423288	SNV	G	A	No	1	I669	1	34	2.94118	PRJNA266616:RD16_16125:c.327C>T			PRJNA266616:RD16_16125:c.327C>T	No
Bp_E476	3423797	SNV	G	A	No	1	I538, I539	2	34	5.88235					-
Bp_E476	3436062	SNV	G	A	No	1	H375, H378, H559, H374, I468, I469, I472, I475, I476, I483, I488, I496, I498, I517, I518, I521, I538, I539, H379, H380, H489, H542, H561, H563, H564, H622, H627, H788, I480, I646, I656, I707	32	34	94.1176	PRJNA266616:RD16_16185:c.621G>A			PRJNA266616:RD16_16185:c.621G>A	No
Bp_E476	3442438	SNV	C	T	No	1	H375, H378, H559, H374, I468, I469, I472, I475, I476, I483, I488, I496, I498, I517, I518, I521, I538, I539, H379, H380, H489, H542, H561, H563, H564, H622, H627, H788, I480, I646, I656, I669, I707	33	34	97.0588					-
Bp_E476	3446904	SNV	A	G	No	1	H563	1	34	2.94118	PRJNA266616:RD16_16240:c.85T>C	PRJNA266616:RD16_16240:p.Ser29Pro	PRJNA266616:RD16_16240:p.Ser29Pro	PRJNA266616:RD16_16240:c.85T>C	Yes
Bp_E476	3451559	SNV	A	G	No	1	H375, H378, H559, H374, C393, I468, I469, I472, I475, I476, I483, I488, I496, I498, I517, I518, I521, I538, I539, H379, H380, H489, H542, H561, H563, H564, H622, H627, H788, I480, I646, I656, I669, I707	34	34	100	PRJNA266616:RD16_16260:c.132T>C			PRJNA266616:RD16_16260:c.132T>C	No
Bp_E476	3451628	SNV	C	T	No	1	I472, I476, I483, I488, I496, I521, I538, I539, H622, H627, I480, I656	12	34	35.2941	PRJNA266616:RD16_16260:c.63G>A			PRJNA266616:RD16_16260:c.63G>A	No
Bp_E476	3452145	SNV	G	A	No	1	I669	1	34	2.94118	PRJNA266616:RD16_16265:c.883C>T	PRJNA266616:RD16_16265:p.His295Tyr	PRJNA266616:RD16_16265:p.His295Tyr	PRJNA266616:RD16_16265:c.883C>T	Yes
Bp_E476	3457234	SNV	T	A	No	1	H375, H378, H559, H374, I468, I469, H379, H380, H489, H542, H561, H563, H622, H627, I656	15	34	44.1176	PRJNA266616:RD16_16290:c.947A>T	PRJNA266616:RD16_16290:p.Gln316Leu	PRJNA266616:RD16_16290:p.Gln316Leu	PRJNA266616:RD16_16290:c.947A>T	Yes
Bp_E476	3492484	SNV	T	C	No	1	H561	1	34	2.94118					-
Bp_E476	3511608	SNV	A	C	No	1	C393	1	34	2.94118	PRJNA266616:RD16_16535:c.867T>G	PRJNA266616:RD16_16535:p.His289Gln	PRJNA266616:RD16_16535:p.His289Gln	PRJNA266616:RD16_16535:c.867T>G	Yes
Bp_E476	3512502	SNV	A	G	No	1	H375, H378, H559, H374, C393, I468, I476, I483, H379, H380, H489, H542, H561, H563, H622, H627, I656, I707	18	34	52.9412					-
Bp_E476	3538308	SNV	C	T	No	1	I476, I483, I488, I496, I517, I521, I538, I539, I480, I646, I656	11	34	32.3529	PRJNA266616:RD16_16660:c.166G>A	PRJNA266616:RD16_16660:p.Gly56Arg	PRJNA266616:RD16_16660:p.Gly56Arg	PRJNA266616:RD16_16660:c.166G>A	Yes
Bp_E476	3558505	SNV	G	A	No	1	C393	1	34	2.94118					-
Bp_E476	3559483	SNV	G	C	No	1	H561	1	34	2.94118	PRJNA266616:RD16_16770:c.899G>C	PRJNA266616:RD16_16770:p.Ser300Thr	PRJNA266616:RD16_16770:p.Ser300Thr	PRJNA266616:RD16_16770:c.899G>C	Yes
Bp_E476	3602312	SNV	A	G	No	1	H375, H378, H559, H374, C393, I468, I469, I472, I475, I476, I483, I488, I496, I498, I517, I518, I521, I538, I539, H379, H380, H489, H542, H561, H563, H564, H622, H627, H788, I480, I646, I656, I669, I707	34	34	100	PRJNA266616:RD16_17010:c.297T>C			PRJNA266616:RD16_17010:c.297T>C	No
Bp_E476	3605036	SNV	A	G	No	1	C393	1	34	2.94118					-
Bp_E476	3605037	SNV	A	C	No	1	H375	1	34	2.94118					-
Bp_E476	3605039	SNV	T	C	No	1	H375, C393	2	34	5.88235					-
Bp_E476	3606924	SNV	T	C	No	1	H378, H559, H374, H379, H380, H489, H542, H561, H563, H622, H627	11	34	32.3529					-
Bp_E476	3612528	SNV	T	G	No	1	H375	1	34	2.94118	PRJNA266616:RD16_17085:c.196A>C	PRJNA266616:RD16_17085:p.Asn66His	PRJNA266616:RD16_17085:p.Asn66His	PRJNA266616:RD16_17085:c.196A>C	Yes
Bp_E476	3612655	SNV	A	G	No	1	H375, H378, H559, H374, C393, I468, I469, I472, I475, I476, I483, I488, I496, I498, I517, I518, I521, I538, I539, H379, H380, H489, H542, H561, H563, H564, H622, H627, H788, I480, I646, I656, I669, I707	34	34	100	PRJNA266616:RD16_17085:c.69T>C			PRJNA266616:RD16_17085:c.69T>C	No
Bp_E476	3614341	SNV	G	A	No	1	H375, H378, H559, H374, I488, I539, H379, H380, H489, H542, H561, H563, H622, H627, I656, I669	16	34	47.0588	PRJNA266616:RD16_17095:c.11G>A	PRJNA266616:RD16_17095:p.Gly4Glu	PRJNA266616:RD16_17095:p.Gly4Glu	PRJNA266616:RD16_17095:c.11G>A	Yes
Bp_E476	3614345	SNV	C	T	No	1	H375, H378, H559, H374, I488, I496, I517, I539, H379, H380, H489, H542, H561, H563, H622, H627, I646, I656, I669	19	34	55.8824	PRJNA266616:RD16_17095:c.15C>T			PRJNA266616:RD16_17095:c.15C>T	No
Bp_E476	3634778	SNV	A	G	No	1	H375	1	34	2.94118	PRJNA266616:RD16_17210:c.152T>C	PRJNA266616:RD16_17210:p.Leu51Pro	PRJNA266616:RD16_17210:p.Leu51Pro	PRJNA266616:RD16_17210:c.152T>C	Yes
Bp_E476	3635146	SNV	T	C	No	1	H375, H378, H559, H374, C393, I468, I469, I472, I475, I476, I483, I488, I496, I498, I517, I518, I521, I538, I539, H379, H380, H489, H542, H561, H563, H564, H622, H627, H788, I480, I646, I656, I669, I707	34	34	100					-
Bp_E476	3640237	SNV	C	T	No	1	H378, H559, I498, H542, I707	5	34	14.7059	PRJNA266616:RD16_17240:c.471C>T			PRJNA266616:RD16_17240:c.471C>T	No
Bp_E476	3643537	SNV	C	T	No	1	H563	1	34	2.94118					-
Bp_E476	3658252	SNV	G	T	No	1	H375	1	34	2.94118	PRJNA266616:RD16_17330:c.206C>A	PRJNA266616:RD16_17330:p.Ala69Glu	PRJNA266616:RD16_17330:p.Ala69Glu	PRJNA266616:RD16_17330:c.206C>A	Yes
Bp_E476	3660764	SNV	T	C	No	1	H375, H378, H559, H374, C393, I468, I469, I472, I475, I476, I483, I488, I496, I498, I517, I518, I521, I538, I539, H379, H380, H489, H542, H561, H563, H564, H622, H627, H788, I480, I646, I656, I669, I707	34	34	100					-
Bp_E476	3676764	SNV	G	A	No	1	H563	1	34	2.94118					-
Bp_E476	3676767	SNV	G	T	No	1	H563	1	34	2.94118					-
Bp_E476	3677886	SNV	C	T	No	1	I476, I483, I488, I496, I521	5	34	14.7059	PRJNA266616:RD16_17430:c.1443G>A	PRJNA266616:RD16_17430:p.Met481Ile	PRJNA266616:RD16_17430:p.Met481Ile	PRJNA266616:RD16_17430:c.1443G>A	Yes
Bp_E476	3679257	SNV	G	A	No	1	H378, H559, I498, H542, I707	5	34	14.7059	PRJNA266616:RD16_17430:c.72C>T			PRJNA266616:RD16_17430:c.72C>T	No
Bp_E476	3681454	SNV	C	T	No	1	C393	1	34	2.94118					-
Bp_E476	3719436	SNV	C	T	No	1	I646	1	34	2.94118	PRJNA266616:RD16_17635:c.640C>T	PRJNA266616:RD16_17635:p.Pro214Ser	PRJNA266616:RD16_17635:p.Pro214Ser	PRJNA266616:RD16_17635:c.640C>T	Yes
Bp_E476	3745072	SNV	G	A	No	1	H380	1	34	2.94118					-
Bp_E476	3749783	SNV	G	A	No	1	C393	1	34	2.94118	PRJNA266616:RD16_17775:c.352C>T	PRJNA266616:RD16_17775:p.Pro118Ser	PRJNA266616:RD16_17775:p.Pro118Ser	PRJNA266616:RD16_17775:c.352C>T	Yes
Bp_E476	3752922	SNV	C	A	No	1	H375	1	34	2.94118					-
Bp_E476	3754175	SNV	G	A	No	1	I483	1	34	2.94118	PRJNA266616:RD16_17805:c.881G>A	PRJNA266616:RD16_17805:p.Arg294His	PRJNA266616:RD16_17805:p.Arg294His	PRJNA266616:RD16_17805:c.881G>A	Yes
Bp_E476	3769195	SNV	C	G	No	1	H375	1	34	2.94118	PRJNA266616:RD16_17875:c.332G>C	PRJNA266616:RD16_17875:p.Gly111Ala	PRJNA266616:RD16_17875:p.Gly111Ala	PRJNA266616:RD16_17875:c.332G>C	Yes
Bp_E476	3770067	SNV	C	T	No	1	I498	1	34	2.94118	PRJNA266616:RD16_17885:c.873G>A	PRJNA266616:RD16_17885:p.Trp291*	PRJNA266616:RD16_17885:p.Trp291*	PRJNA266616:RD16_17885:c.873G>A	Yes
Bp_E476	3774718	SNV	A	G	No	1	H375, H378, H559, H374, I468, I469, I472, I475, I476, I483, I488, I496, I498, I517, I518, I521, I538, I539, H379, H380, H489, H542, H561, H563, H564, H622, H627, H788, I480, I646, I656, I669, I707	33	34	97.0588	PRJNA266616:RD16_17910:c.289A>G	PRJNA266616:RD16_17910:p.Thr97Ala	PRJNA266616:RD16_17910:p.Thr97Ala	PRJNA266616:RD16_17910:c.289A>G	Yes
Bp_E476	3777974	SNV	G	A	No	1	H374	1	34	2.94118					-
Bp_E476	3788410	SNV	G	C	No	1	I646	1	34	2.94118	PRJNA266616:RD16_17975:c.1779G>C			PRJNA266616:RD16_17975:c.1779G>C	No
Bp_E476	3800349	SNV	A	C	No	1	H378, H559, I468, I472, I476, I483, I488, I496, I498, I517, I518, I521, I538, I539, H542, H622, H627, I480, I646, I656, I707	21	34	61.7647	PRJNA266616:RD16_18035:c.323A>C	PRJNA266616:RD16_18035:p.Tyr108Ser	PRJNA266616:RD16_18035:p.Tyr108Ser	PRJNA266616:RD16_18035:c.323A>C	Yes
Bp_E476	3813404	SNV	G	A	No	1	C393	1	34	2.94118	PRJNA266616:RD16_18100:c.574G>A	PRJNA266616:RD16_18100:p.Val192Met	PRJNA266616:RD16_18100:p.Val192Met	PRJNA266616:RD16_18100:c.574G>A	Yes
Bp_E476	3823478	SNV	G	A	No	1	H375, H378, H559, H374, I538, H379, H380, H489, H542, H561, H563, H564, H622, H627, I480, I656	16	34	47.0588					-
Bp_E476	3823481	SNV	C	T	No	1	H489	1	34	2.94118					-
Bp_E476	3823482	SNV	C	T	No	1	H378, H559, H374, I538, H379, H380, H542, H561, H563, H622, H627, I480, I656	13	34	38.2353					-
Bp_E476	3824431	SNV	G	A	No	1	C393	1	34	2.94118	PRJNA266616:RD16_18150:c.874G>A	PRJNA266616:RD16_18150:p.Glu292Lys	PRJNA266616:RD16_18150:p.Glu292Lys	PRJNA266616:RD16_18150:c.874G>A	Yes
Bp_E476	3841417	SNV	G	A	No	1	H378, I539, H379, H380, H489, H542, H561, H563, H622, H627, H788, I480, I656	13	34	38.2353					-
Bp_E476	3842234	SNV	T	C	No	1	H379	1	34	2.94118	PRJNA266616:RD16_18225:c.90T>C			PRJNA266616:RD16_18225:c.90T>C	No
Bp_E476	3845483	SNV	C	T	No	1	H563	1	34	2.94118	PRJNA266616:RD16_18240:c.131C>T	PRJNA266616:RD16_18240:p.Ala44Val	PRJNA266616:RD16_18240:p.Ala44Val	PRJNA266616:RD16_18240:c.131C>T	Yes
Bp_E476	3857200	SNV	G	A	No	1	H378, H559, H374, I468, I469, I472, I475, I476, I483, I488, I496, I498, I517, I518, I521, I538, I539, H379, H380, H489, H542, H561, H563, H564, H622, H627, H788, I480, I646, I656, I669, I707	32	34	94.1176	PRJNA266616:RD16_18335:c.150G>A			PRJNA266616:RD16_18335:c.150G>A	No
Bp_E476	3859823	SNV	A	G	No	1	H375, H378, H559, H374, C393, I468, I469, I472, I475, I476, I483, I488, I496, I498, I517, I518, I521, I538, I539, H379, H380, H489, H542, H561, H563, H564, H622, H627, H788, I480, I646, I656, I669, I707	34	34	100	PRJNA266616:RD16_18365:c.256A>G	PRJNA266616:RD16_18365:p.Thr86Ala	PRJNA266616:RD16_18365:p.Thr86Ala	PRJNA266616:RD16_18365:c.256A>G	Yes
Bp_E476	3863622	SNV	G	A	No	1	H378, H559, H374, I468, I469, I472, I475, I476, I483, I488, I496, I498, I517, I518, I521, I538, I539, H379, H380, H489, H542, H561, H563, H564, H622, H627, H788, I480, I646, I656, I669, I707	32	34	94.1176	PRJNA266616:RD16_18395:c.681G>A			PRJNA266616:RD16_18395:c.681G>A	No
Bp_E476	3886635	SNV	C	T	No	1	C393	1	34	2.94118	PRJNA266616:RD16_18490:c.802C>T	PRJNA266616:RD16_18490:p.Pro268Ser	PRJNA266616:RD16_18490:p.Pro268Ser	PRJNA266616:RD16_18490:c.802C>T	Yes
Bp_E476	3907704	SNV	A	G	No	1	H375, H378, H559, H374, C393, I468, I469, I472, I475, I476, I483, I488, I496, I498, I517, I518, I521, I538, I539, H379, H380, H489, H542, H561, H563, H564, H622, H627, H788, I480, I646, I656, I669, I707	34	34	100					-
Bp_E476	3912208	SNV	C	T	No	1	C393	1	34	2.94118	PRJNA266616:RD16_18615:c.199G>A	PRJNA266616:RD16_18615:p.Ala67Thr	PRJNA266616:RD16_18615:p.Ala67Thr	PRJNA266616:RD16_18615:c.199G>A	Yes
Bp_E476	3923951	SNV	A	G	No	1	H375	1	34	2.94118					-
Bp_E476	3923953	SNV	T	G	No	1	H375	1	34	2.94118					-
Bp_E476	3951952	SNV	T	C	No	1	H378, H559, I707	3	34	8.82353					-
Bp_E476	3955130	SNV	C	T	No	1	H378, H559, H374, I468, I469, I472, I475, I476, I483, I488, I496, I498, I517, I518, I521, I538, I539, H379, H380, H489, H542, H561, H563, H564, H622, H627, H788, I480, I646, I656, I669, I707	32	34	94.1176	PRJNA266616:RD16_18830:c.178G>A	PRJNA266616:RD16_18830:p.Ala60Thr	PRJNA266616:RD16_18830:p.Ala60Thr	PRJNA266616:RD16_18830:c.178G>A	Yes
Bp_E476	3966810	SNV	A	G	No	1	H375, H378, H559, H374, I468, I469, I472, I475, I476, I483, I488, I496, I498, I517, I518, I521, I538, I539, H379, H380, H489, H542, H561, H563, H564, H622, H627, H788, I480, I646, I656, I669, I707	33	34	97.0588	PRJNA266616:RD16_18905:c.771T>C			PRJNA266616:RD16_18905:c.771T>C	No
Bp_E476	3973948	SNV	C	T	No	1	H375, H378, H559, H374, C393, I468, I469, I472, I475, I476, I483, I488, I496, I498, I517, I518, I521, I538, I539, H379, H380, H489, H542, H561, H563, H564, H622, H627, H788, I480, I646, I656, I669, I707	34	34	100					-
Bp_E476	3974517	SNV	C	A	No	1	I468	1	34	2.94118	PRJNA266616:RD16_18930:c.352G>T	PRJNA266616:RD16_18930:p.Val118Leu	PRJNA266616:RD16_18930:p.Val118Leu	PRJNA266616:RD16_18930:c.352G>T	Yes
Bp_E476	3976196	SNV	C	T	No	1	H375	1	34	2.94118	PRJNA266616:RD16_18940:c.414G>A			PRJNA266616:RD16_18940:c.414G>A	No
Bp_E476	3979399	SNV	A	G	No	1	H380	1	34	2.94118	PRJNA266616:RD16_18955:c.390A>G			PRJNA266616:RD16_18955:c.390A>G	No
Bp_E476	3991661	Deletion	C	-	No	1	H375, H378, H559, H374, C393, I468, I469, I472, I475, I476, I483, I488, I496, I498, I517, I518, I521, I538, I539, H379, H380, H489, H542, H561, H563, H564, H622, H627, H788, I480, I646, I656, I669, I707	34	34	100					-
Bp_E476	3994969	SNV	A	G	No	1	H374	1	34	2.94118	PRJNA266616:RD16_19020:c.664A>G	PRJNA266616:RD16_19020:p.Ile222Val	PRJNA266616:RD16_19020:p.Ile222Val	PRJNA266616:RD16_19020:c.664A>G	Yes
Bp_E476	4004957	SNV	G	A	No	1	H378, H559, H374, I468, I469, I472, I475, I476, I483, I488, I496, I498, I517, I518, I521, I538, I539, H379, H380, H489, H542, H561, H563, H564, H622, H627, H788, I480, I646, I656, I669, I707	32	34	94.1176					-
Bp_E476	4005730	SNV	G	A	No	1	H378, H559, H374, I468, I469, I472, I475, I476, I483, I488, I496, I498, I517, I518, I521, I538, I539, H379, H380, H489, H542, H561, H563, H564, H622, H627, H788, I480, I646, I656, I669, I707	32	34	94.1176	PRJNA266616:RD16_19095:c.684G>A	PRJNA266616:RD16_19095:p.Met228Ile	PRJNA266616:RD16_19095:p.Met228Ile	PRJNA266616:RD16_19095:c.684G>A	Yes
Bp_E476	4006028	SNV	G	A	No	1	H375, H378, H559, H374, I468, I469, I472, I475, I476, I483, I488, I496, I498, I517, I518, I521, I538, I539, H379, H380, H489, H542, H561, H563, H564, H622, H627, H788, I480, I646, I656, I669, I707	33	34	97.0588	PRJNA266616:RD16_19100:c.133G>A	PRJNA266616:RD16_19100:p.Gly45Ser	PRJNA266616:RD16_19100:p.Gly45Ser	PRJNA266616:RD16_19100:c.133G>A	Yes
Bp_E476	4008165	SNV	C	T	No	1	H378, H559, H374, I468, I469, I472, I475, I476, I483, I488, I496, I498, I517, I518, I521, I538, I539, H379, H380, H489, H542, H561, H563, H564, H622, H627, H788, I480, I646, I656, I669, I707	32	34	94.1176	PRJNA266616:RD16_19115:c.681C>T			PRJNA266616:RD16_19115:c.681C>T	No
Bp_E476	4024523	SNV	T	C	No	1	H375, H378, H559, H374, C393, I468, I469, I472, I475, I476, I483, I488, I496, I498, I517, I518, I521, I538, I539, H379, H380, H489, H542, H561, H563, H564, H622, H627, H788, I480, I646, I656, I669, I707	34	34	100	PRJNA266616:RD16_19200:c.624T>C			PRJNA266616:RD16_19200:c.624T>C	No
Bp_E476	4027178	SNV	G	A	No	1	H378, H559, H374, I476, I483, I488, I496, I517, I538, I539, H561, H563, H622, H627, I480, I656, I669, I707	18	34	52.9412					-
Bp_E476	4027180	SNV	T	G	No	1	H375	1	34	2.94118					-
Bp_E476	4031685	SNV	A	C	No	1	H378, H374	2	34	5.88235					-
Bp_E476	4031687	SNV	C	T	No	1	I468, I518, I539, H489	4	34	11.7647					-
Bp_E476	4032637	SNV	G	A	No	1	I468, I475, I476, I483, I488, I496, I498, I539, H561, H563, H564, H788, I480, I646, I656, I669, I707	17	34	50	PRJNA266616:RD16_19240:c.874G>A	PRJNA266616:RD16_19240:p.Glu292Lys	PRJNA266616:RD16_19240:p.Glu292Lys	PRJNA266616:RD16_19240:c.874G>A	Yes
Bp_E476	4041812	SNV	C	T	No	1	C393	1	34	2.94118	PRJNA266616:RD16_19265:c.694G>A	PRJNA266616:RD16_19265:p.Val232Ile	PRJNA266616:RD16_19265:p.Val232Ile	PRJNA266616:RD16_19265:c.694G>A	Yes
Bp_E476	4047930	SNV	C	G	No	1	C393	1	34	2.94118	PRJNA266616:RD16_19305:c.293C>G	PRJNA266616:RD16_19305:p.Thr98Ser	PRJNA266616:RD16_19305:p.Thr98Ser	PRJNA266616:RD16_19305:c.293C>G	Yes
Bp_E476	4049959	SNV	G	A	No	1	H380	1	34	2.94118	PRJNA266616:RD16_19310:c.878G>A	PRJNA266616:RD16_19310:p.Ser293Asn	PRJNA266616:RD16_19310:p.Ser293Asn	PRJNA266616:RD16_19310:c.878G>A	Yes
Bp_E476	4059473	SNV	G	A	No	1	C393	1	34	2.94118					-
Bp_E476	4061064	SNV	T	C	No	1	H375, H378, H559, H374, I468, I469, I472, I475, I476, I483, I488, I496, I498, I517, I518, I521, I538, I539, H379, H380, H489, H542, H561, H563, H564, H622, H627, H788, I480, I646, I656, I669, I707	33	34	97.0588					-
Bp_E476	4065185	SNV	C	T	No	1	I476, I483, I488, I496, I521	5	34	14.7059	PRJNA266616:RD16_19375:c.134C>T	PRJNA266616:RD16_19375:p.Pro45Leu	PRJNA266616:RD16_19375:p.Pro45Leu	PRJNA266616:RD16_19375:c.134C>T	Yes
Bp_E476	4065977	SNV	A	C	No	1	H375, H378, H559, H374, H561, H563, H622, I656	8	34	23.5294					-
Bp_E476	4065979	SNV	T	C	No	1	H375, H378, H559, H374, I476, H561, H563, H622, I656	9	34	26.4706					-
Bp_E476	4066929	SNV	A	G	No	1	I469, H788	2	34	5.88235					-
Bp_E476	4084836	SNV	C	T	No	1	H378, H559, H374, I468, I469, I472, I475, I476, I483, I488, I496, I498, I517, I518, I521, I538, I539, H379, H380, H489, H542, H561, H563, H564, H622, H627, H788, I480, I646, I656, I669, I707	32	34	94.1176	PRJNA266616:RD16_19470:c.412G>A	PRJNA266616:RD16_19470:p.Gly138Ser	PRJNA266616:RD16_19470:p.Gly138Ser	PRJNA266616:RD16_19470:c.412G>A	Yes
Bp_E476	4085439	SNV	C	T	No	1	H378, H559, H374, I468, I469, I472, I475, I476, I483, I488, I496, I498, I517, I518, I521, I539, H379, H380, H489, H542, H561, H563, H564, H622, H627, H788, I480, I646, I656, I669, I707	31	34	91.1765	PRJNA266616:RD16_19475:c.883G>A	PRJNA266616:RD16_19475:p.Gly295Ser	PRJNA266616:RD16_19475:p.Gly295Ser	PRJNA266616:RD16_19475:c.883G>A	Yes
Bp_E476	4088785	SNV	G	A	No	1	H378, H559, H374, I468, I469, I472, I475, I476, I483, I488, I496, I498, I517, I518, I521, I538, I539, H379, H380, H489, H542, H561, H563, H564, H622, H627, H788, I480, I646, I656, I669, I707	32	34	94.1176	PRJNA266616:RD16_19490:c.453C>T			PRJNA266616:RD16_19490:c.453C>T	No
Bp_E476	4095090	SNV	C	T	No	1	H379	1	34	2.94118	PRJNA266616:RD16_19515:c.335C>T	PRJNA266616:RD16_19515:p.Pro112Leu	PRJNA266616:RD16_19515:p.Pro112Leu	PRJNA266616:RD16_19515:c.335C>T	Yes
Bp_E476	4101762	Deletion	A	-	No	1	I646	1	34	2.94118					-
Bp_E476	1009425..1009430	Deletion	TGCTGG	-	No	6	H375, H378, H559, H374, I469, I472, I476, I483, I488, I496, I498, I518, I521, I538, I539, H379, H380, H489, H542, H561, H563, H564, H622, H627, I480, I646, I656, I669, I707	29	34	85.2941	PRJNA266616:RD16_04805:c.113_118delTGCTGG	PRJNA266616:RD16_04805:p.Leu38_Val40delinsLeu	PRJNA266616:RD16_04805:p.Leu38_Val40delinsLeu	PRJNA266616:RD16_04805:c.113_118delTGCTGG	Yes
Bp_E476	1014339^1014340	Insertion	-	CGACG	No	5	I468, I518	2	34	5.88235					-
Bp_E476	1027192..1027195	Deletion	GTTC	-	No	4	H375	1	34	2.94118	PRJNA266616:RD16_04900:c.531_534delGTTC	PRJNA266616:RD16_04900:p.Leu177fs	PRJNA266616:RD16_04900:p.Leu177fs	PRJNA266616:RD16_04900:c.531_534delGTTC	Yes
Bp_E476	1067688..1067689	MNV	AA	CC	No	2	H375	1	34	2.94118					-
Bp_E476	1091543^1091544	Insertion	-	A	No	1	H375, H378, H559, H374, I468, I469, I472, I475, I476, I483, I488, I517, I518, I538, I539, H379, H380, H489, H542, H561, H563, H564, H622, H627, H788, I480, I646, I656, I669, I707	30	34	88.2353					-
Bp_E476	1103119^1103120	Insertion	-	C	No	1	H374, I475, I476, I483, I488, I496, I521, I538, I539, H561, H563, H564, H788, I480, I646, I656, I669, I707	18	34	52.9412	PRJNA266616:RD16_05245:c.830_831insC	PRJNA266616:RD16_05245:p.Gly277fs	PRJNA266616:RD16_05245:p.Gly277fs	PRJNA266616:RD16_05245:c.830_831insC	Yes
Bp_E476	1115459..1115460	MNV	CC	GT	No	2	H561, H563	2	34	5.88235	PRJNA266616:RD16_05295:c.2031_2032delCCinsGT			PRJNA266616:RD16_05295:c.2031_2032delCCinsGT	No
Bp_E476	1115468..1115469	MNV	AT	GG	No	2	H378, H561, H563	3	34	8.82353	PRJNA266616:RD16_05295:c.2040_2041delATinsGG	PRJNA266616:RD16_05295:p.Glu680_Ser681delinsGluAla	PRJNA266616:RD16_05295:p.Glu680_Ser681delinsGluAla	PRJNA266616:RD16_05295:c.2040_2041delATinsGG	Yes
Bp_E476	1115495^1115496	Insertion	-	G	No	1	H561	1	34	2.94118	PRJNA266616:RD16_05295:c.2067_2068insG	PRJNA266616:RD16_05295:p.Ser690fs	PRJNA266616:RD16_05295:p.Ser690fs	PRJNA266616:RD16_05295:c.2067_2068insG	Yes
Bp_E476	1115498..1115499	MNV	TC	CA	No	2	H561, H563	2	34	5.88235	PRJNA266616:RD16_05295:c.2070_2071delTCinsCA	PRJNA266616:RD16_05295:p.Ser690_Pro691delinsSerThr	PRJNA266616:RD16_05295:p.Ser690_Pro691delinsSerThr	PRJNA266616:RD16_05295:c.2070_2071delTCinsCA	Yes
Bp_E476	1115510..1115512	MNV	TTC	GGA	No	3	C393, H561, H563, I656	4	34	11.7647	PRJNA266616:RD16_05295:c.2082_2084delTTCinsGGA	PRJNA266616:RD16_05295:p.Gly694_Ser695delinsGlyGlu	PRJNA266616:RD16_05295:p.Gly694_Ser695delinsGlyGlu	PRJNA266616:RD16_05295:c.2082_2084delTTCinsGGA	Yes
Bp_E476	1118396..1118397	MNV	GT	TC	No	2	C393	1	34	2.94118					-
Bp_E476	117035..117038	MNV	TTCC	ACGG	No	4	H375	1	34	2.94118					-
Bp_E476	1175672..1175673	MNV	AC	GA	No	2	H561, I656	2	34	5.88235					-
Bp_E476	1181782..1181784	Deletion	GGG	-	No	3	H375	1	34	2.94118					-
Bp_E476	1181787..1181794	Deletion	GGGGGGGA	-	No	8	I468	1	34	2.94118					-
Bp_E476	1181788..1181794	Deletion	GGGGGGA	-	No	7	H374, I518, H542, H561, I646	5	34	14.7059					-
Bp_E476	1181789..1181794	Deletion	GGGGGA	-	No	6	H378, H559, I469, I472, I475, I476, I538, I539, H379, H380, H622, H627, I480, I656	14	34	41.1765					-
Bp_E476	1181790..1181794	Deletion	GGGGA	-	No	5	I488, I496, I498, I517, I521, H489, H564, H788, I669, I707	10	34	29.4118					-
Bp_E476	1181791..1181794	Deletion	GGGA	-	No	4	I483, H563	2	34	5.88235					-
Bp_E476	1189451^1189452	Insertion	-	GC	No	2	H374, I468, I469, I475, I476, I483, I488, I496, I498, I517, I518, I521, I538, I539, H561, H563, H564, H788, I480, I646, I656, I669, I707	23	34	67.6471	PRJNA266616:RD16_05595:c.1765_1766insGC	PRJNA266616:RD16_05595:p.Gly589fs	PRJNA266616:RD16_05595:p.Gly589fs	PRJNA266616:RD16_05595:c.1765_1766insGC	Yes
Bp_E476	1211315..1211317	MNV	CAG	ATC	No	3	H564, I669, I707	3	34	8.82353	PRJNA266616:RD16_05690:c.938_940delCAGinsATC	PRJNA266616:RD16_05690:p.Thr313_Val314delinsAsnLeu	PRJNA266616:RD16_05690:p.Thr313_Val314delinsAsnLeu	PRJNA266616:RD16_05690:c.938_940delCAGinsATC	Yes
Bp_E476	124202..124203	MNV	TC	GT	No	2	I476	1	34	2.94118					-
Bp_E476	124202..124203	MNV	TC	GG	No	2	H622, I480, I646, I656	4	34	11.7647					-
Bp_E476	1348584..1348586	MNV	ATC	GGT	No	3	H375, H374, I475, I476, I483, H561, H563, H564, I480, I656, I707	11	34	32.3529					-
Bp_E476	1395304^1395305	Insertion	-	C	No	1	I517, I646	2	34	5.88235					-
Bp_E476	1479661..1479662	MNV	TC	GT	No	2	I475, I476, H542, H563, H564, H788, I656, I707	8	34	23.5294					-
Bp_E476	1500892..1500893	Deletion	CG	-	No	2	I472, I476, I483, I488, I496, I521, H622, H627, I480	9	34	26.4706					-
Bp_E476	1501248..1501251	Deletion	GCTG	-	No	4	C393	1	34	2.94118					-
Bp_E476	1644050..1644051	MNV	TC	GT	No	2	H559, H374, I468, I488, I518, I539, H561, H563, H564, H622, I480, I656, I707	13	34	38.2353					-
Bp_E476	1659606..1659607	MNV	AC	GA	No	2	C393	1	34	2.94118					-
Bp_E476	1716014..1716019	Deletion	CGCGCC	-	No	6	H375, H378, H559, H374, C393, I468, I469, I475, I476, I483, I488, I496, I498, I517, I518, I521, I538, I539, H379, H380, H561, H563, H564, H622, H627, H788, I480, I646, I656, I669, I707	31	34	91.1765	PRJNA266616:RD16_08105:c.672_677delCGCGCC	PRJNA266616:RD16_08105:p.Ser224_Pro226delinsSer	PRJNA266616:RD16_08105:p.Ser224_Pro226delinsSer	PRJNA266616:RD16_08105:c.672_677delCGCGCC	Yes
Bp_E476	1827176..1827177	MNV	AA	CC	No	2	H563, H564	2	34	5.88235					-
Bp_E476	1851941..1851942	MNV	AC	GA	No	2	H375	1	34	2.94118					-
Bp_E476	197472^197473	Insertion	-	G	No	1	H375	1	34	2.94118	PRJNA266616:RD16_00995:c.946_947insG	PRJNA266616:RD16_00995:p.Ser316fs	PRJNA266616:RD16_00995:p.Ser316fs	PRJNA266616:RD16_00995:c.946_947insG	Yes
Bp_E476	1998276..1998279	Deletion	GCCG	-	No	4	C393	1	34	2.94118					-
Bp_E476	2060066..2060067	MNV	AC	GA	No	2	H375	1	34	2.94118					-
Bp_E476	2144605^2144606	Insertion	-	G	No	1	H375, H378, H559, I498, H542, I707	6	34	17.6471					-
Bp_E476	217574^217575	Insertion	-	T	No	1	I538, I539	2	34	5.88235					-
Bp_E476	217678..217680	MNV	GAT	ACC	No	3	H561, H788	2	34	5.88235					-
Bp_E476	217678..217680	MNV	GAT	CCC	No	3	H563, I656	2	34	5.88235					-
Bp_E476	2181019..2181020	Deletion	CC	-	No	2	C393	1	34	2.94118					-
Bp_E476	2183946..2183948	MNV	GAT	ACC	No	3	H375, H378, H559, H374, H379, H380, H489, H542, H563, H564, H622, H627, I656, I707	14	34	41.1765					-
Bp_E476	218727^218728	Insertion	-	C	No	1	H378, H559, I475, I476, I488, I496, I498, I518, I538, I539, H542, H563, H622, H627, I480, I656, I669, I707	18	34	52.9412					-
Bp_E476	2252140^2252141	Insertion	-	GTGAACTGTC	No	10	H375, H378, H559, H374, I475, I488, I496, I538, H380, H561, H563, H622, H627, H788, I646, I707	16	34	47.0588	PRJNA266616:RD16_10605:c.887_888insGACAGTTCAC	PRJNA266616:RD16_10605:p.Leu296fs	PRJNA266616:RD16_10605:p.Leu296fs	PRJNA266616:RD16_10605:c.887_888insGACAGTTCAC	Yes
Bp_E476	2276778^2276779	Insertion	-	CCTGGT	No	6	H375, H378, H374, I468, I469, I472, I475, I476, I483, I488, I496, I498, I517, I521, I538, I539, H380, H561, H563, H564, H622, H627, H788, I480, I646, I656, I669, I707	28	34	82.3529	PRJNA266616:RD16_10730:c.80_81insCCTGGT	PRJNA266616:RD16_10730:p.Pro27delinsProLeuVal	PRJNA266616:RD16_10730:p.Pro27delinsProLeuVal	PRJNA266616:RD16_10730:c.80_81insCCTGGT	Yes
Bp_E476	2293585..2293586	MNV	GT	TC	No	2	H374, H622, I656	3	34	8.82353					-
Bp_E476	2357971..2357972	MNV	AC	GA	No	2	I656	1	34	2.94118					-
Bp_E476	2406157..2406158	MNV	TC	GT	No	2	H374, H561, H563, H622	4	34	11.7647					-
Bp_E476	2580617..2580618	MNV	AA	CC	No	2	H375	1	34	2.94118					-
Bp_E476	2602943..2602947	Deletion	CCTGG	-	No	5	H561	1	34	2.94118					-
Bp_E476	2606423..2606424	MNV	GT	TC	No	2	H379	1	34	2.94118					-
Bp_E476	2632160..2632161	MNV	AC	GA	No	2	H559, H374, I539, H489, H542, H563, H622, H627, I656	9	34	26.4706					-
Bp_E476	2650778..2650780	MNV	ACC	GAT	No	3	H378, H559, H374, I469, I539, H379, H380, H542, H561, H563, H622, H627, I656	13	34	38.2353					-
Bp_E476	2659002..2659025	Deletion	GCCGCCGCCCATGCCGCCGCCCAT	-	No	24	H380	1	34	2.94118	PRJNA266616:RD16_12540:c.277_300delATGGGCGGCGGCATGGGCGGCGGC	PRJNA266616:RD16_12540:p.Met93_Gly100del	PRJNA266616:RD16_12540:p.Met93_Gly100del	PRJNA266616:RD16_12540:c.277_300delATGGGCGGCGGCATGGGCGGCGGC	Yes
Bp_E476	266659..266661	Deletion	GTA	-	No	3	H375	1	34	2.94118	PRJNA266616:RD16_01305:c.439_441delTAC	PRJNA266616:RD16_01305:p.Tyr147del	PRJNA266616:RD16_01305:p.Tyr147del	PRJNA266616:RD16_01305:c.439_441delTAC	Yes
Bp_E476	268775^268776	Insertion	-	G	No	1	I469, I475, H788	3	34	8.82353	PRJNA266616:RD16_01315:c.946_947insG	PRJNA266616:RD16_01315:p.Ser316fs	PRJNA266616:RD16_01315:p.Ser316fs	PRJNA266616:RD16_01315:c.946_947insG	Yes
Bp_E476	2734644..2734647	Deletion	AAGA	-	No	4	H378, H559, I498	3	34	8.82353	PRJNA266616:RD16_12940:c.1060_1063delAAGA	PRJNA266616:RD16_12940:p.Lys354fs	PRJNA266616:RD16_12940:p.Lys354fs	PRJNA266616:RD16_12940:c.1060_1063delAAGA	Yes
Bp_E476	2740819^2740820	Insertion	-	G	No	1	C393	1	34	2.94118	PRJNA266616:RD16_12980:c.510_511insC	PRJNA266616:RD16_12980:p.Asp171fs	PRJNA266616:RD16_12980:p.Asp171fs	PRJNA266616:RD16_12980:c.510_511insC	Yes
Bp_E476	2776235..2776237	Replacement	GGA	TCTTC	No	5	I656	1	34	2.94118					-
Bp_E476	280371^280372	Insertion	-	G	No	1	I469	1	34	2.94118					-
Bp_E476	280376..280377	MNV	AG	GA	No	2	H378, H559, I498, H542	4	34	11.7647					-
Bp_E476	280378..280379	MNV	TT	GG	No	2	I469, H379, H380, H561, H563, H564, H622, H627, I656	9	34	26.4706					-
Bp_E476	28264..28265	MNV	GT	TC	No	2	H380	1	34	2.94118					-
Bp_E476	2852303^2852304	Insertion	-	C	No	1	H380	1	34	2.94118					-
Bp_E476	2878386^2878387	Insertion	-	CAGGCCGGC	No	9	H375	1	34	2.94118	PRJNA266616:RD16_13610:c.246_247insGCCGGCCTG	PRJNA266616:RD16_13610:p.Leu82_His83insAlaGlyLeu	PRJNA266616:RD16_13610:p.Leu82_His83insAlaGlyLeu	PRJNA266616:RD16_13610:c.246_247insGCCGGCCTG	Yes
Bp_E476	289211..289212	MNV	GT	TC	No	2	H375	1	34	2.94118					-
Bp_E476	2903577..2903578	MNV	AC	GA	No	2	H375, H379, H563	3	34	8.82353					-
Bp_E476	2920585^2920586	Insertion	-	G	No	1	H379	1	34	2.94118					-
Bp_E476	3009156..3009167	Deletion	CAAGGCCAGCAA	-	No	12	I539	1	34	2.94118					-
Bp_E476	3029641..3029642	MNV	CG	TT	No	2	I656	1	34	2.94118	PRJNA266616:RD16_14305:c.2099_2100delCGinsTT	PRJNA266616:RD16_14305:p.Pro700Leu	PRJNA266616:RD16_14305:p.Pro700Leu	PRJNA266616:RD16_14305:c.2099_2100delCGinsTT	Yes
Bp_E476	303790..303791	MNV	GT	TC	No	2	H375, H378, H559, H374, I469, I476, I488, I498, I517, I538, I539, H379, H380, H489, H542, H561, H563, H564, H622, H627, H788, I646, I656, I669, I707	25	34	73.5294					-
Bp_E476	3051999..3052001	MNV	CTG	GAT	No	3	H375, H559, I468, I475, I476, I483, I488, I496, I498, I517, I518, I521, I538, I539, H380, H561, H563, H564, H622, H627, H788, I480, I646, I656, I669, I707	26	34	76.4706	PRJNA266616:RD16_14415:c.890_892delCAGinsATC	PRJNA266616:RD16_14415:p.Thr297_Val298delinsAsnLeu	PRJNA266616:RD16_14415:p.Thr297_Val298delinsAsnLeu	PRJNA266616:RD16_14415:c.890_892delCAGinsATC	Yes
Bp_E476	3052969..3052970	MNV	GT	TC	No	2	H563	1	34	2.94118					-
Bp_E476	3053722^3053723	Insertion	-	A	No	1	H375, H378, H559, H374, C393, I468, I469, I472, I475, I476, I483, I488, I496, I498, I517, I518, I521, I538, I539, H379, H380, H489, H542, H561, H563, H564, H622, H627, H788, I480, I646, I656, I707	33	34	97.0588					-
Bp_E476	3087198^3087199	Insertion	-	CA	No	2	H375, H378, H559, H374, I468, I469, I472, I475, I476, I483, I488, I496, I498, I517, I518, I521, I538, I539, H379, H380, H489, H542, H561, H563, H564, H622, H627, H788, I480, I646, I656, I669, I707	33	34	97.0588					-
Bp_E476	3129909..3129915	Deletion	GCGGCGC	-	No	7	H375, H378, H559, H374, I468, I469, I472, I475, I476, I483, I488, I496, I498, I517, I518, I521, I538, I539, H379, H380, H561, H563, H564, H622, H627, H788, I480, I646, I656, I669, I707	31	34	91.1765	PRJNA266616:RD16_14745:c.597_603delGCGCCGC	PRJNA266616:RD16_14745:p.Ala199fs	PRJNA266616:RD16_14745:p.Ala199fs	PRJNA266616:RD16_14745:c.597_603delGCGCCGC	Yes
Bp_E476	3261652..3261653	MNV	CC	GA	No	2	H374, I469, H379, H380, H561, H563, H564, H788, I669	9	34	26.4706					-
Bp_E476	3261652..3261653	MNV	CC	AA	No	2	I518	1	34	2.94118					-
Bp_E476	3281932..3281933	MNV	GT	TC	No	2	H378, H559, H374, I469, I539, H379, H380, H489, H542, H561, H563, H564, H622, H627, I656	15	34	44.1176					-
Bp_E476	3304784^3304785	Insertion	-	CCGG	No	4	H375, I469, I475, I476, I483, I496, I498, I517, I518, I521, I538, I539, H561, H563, H564, H788, I480, I646, I656, I669, I707	21	34	61.7647	PRJNA266616:RD16_15575:c.545_546insCCGG	PRJNA266616:RD16_15575:p.Ala182fs	PRJNA266616:RD16_15575:p.Ala182fs	PRJNA266616:RD16_15575:c.545_546insCCGG	Yes
Bp_E476	3304867..3304868	MNV	AC	GA	No	2	H561, H563, I656	3	34	8.82353					-
Bp_E476	3305846..3305849	Deletion	CTAG	-	No	4	H622, H627	2	34	5.88235	PRJNA266616:RD16_15580:c.948_951delCTAG	PRJNA266616:RD16_15580:p.Asn316fs	PRJNA266616:RD16_15580:p.Asn316fs	PRJNA266616:RD16_15580:c.948_951delCTAG	Yes
Bp_E476	3305916..3305918	MNV	ACC	GAT	No	3	H375	1	34	2.94118					-
Bp_E476	3324986..3324987	MNV	AC	GA	No	2	H380	1	34	2.94118					-
Bp_E476	3340278^3340279	Insertion	-	GG	No	2	I469, I475	2	34	5.88235	PRJNA266616:RD16_15740:c.163_164insCC	PRJNA266616:RD16_15740:p.His55fs	PRJNA266616:RD16_15740:p.His55fs	PRJNA266616:RD16_15740:c.163_164insCC	Yes
Bp_E476	3451413^3451414	Insertion	-	C	No	1	H378, H559, H374, I468, I469, I472, I475, I476, I483, I488, I496, I498, I517, I518, I521, I538, I539, H379, H380, H489, H542, H561, H563, H564, H622, H627, H788, I480, I646, I656, I669, I707	32	34	94.1176	PRJNA266616:RD16_16260:c.277_278insG	PRJNA266616:RD16_16260:p.Val93fs	PRJNA266616:RD16_16260:p.Val93fs	PRJNA266616:RD16_16260:c.277_278insG	Yes
Bp_E476	3490783..3490784	Deletion	GG	-	No	2	I476, I483, I488, I496	4	34	11.7647					-
Bp_E476	3490857^3490858	Insertion	-	TAG	No	3	H378, H559, H374, I468, I469, I472, I475, I476, I483, I488, I496, I498, I517, I518, I521, I538, I539, H561, H563, H564, H622, H788, I480, I646, I656, I669, I707	27	34	79.4118	PRJNA266616:RD16_16430:c.1130_1131insCTA	PRJNA266616:RD16_16430:p.Glu377delinsAsp*	PRJNA266616:RD16_16430:p.Glu377delinsAsp*	PRJNA266616:RD16_16430:c.1130_1131insCTA	Yes
Bp_E476	3512502..3512503	MNV	AG	GA	No	2	H375, H378, H559, H374, I468, I476, I483, H379, H380, H489, H542, H561, H563, H622, H627, I656, I707	17	34	50					-
Bp_E476	3605038..3605039	MNV	CT	TC	No	2	C393	1	34	2.94118					-
Bp_E476	3618180..3618181	MNV	GT	TC	No	2	H375, H378, H559, H374, C393, I483, H379, H380, H489, H542, H561, H563, H564, H622, H627, I656, I669, I707	18	34	52.9412					-
Bp_E476	3810397^3810398	Insertion	-	GGA	No	3	H375, H378, H559, H374, C393, I468, I469, I472, I475, I476, I483, I488, I496, I498, I517, I518, I521, I538, I539, H379, H380, H489, H542, H561, H563, H564, H622, H627, H788, I480, I646, I656, I669, I707	34	34	100	PRJNA266616:RD16_18085:c.955_956insTCC	PRJNA266616:RD16_18085:p.Trp319delinsPheArg	PRJNA266616:RD16_18085:p.Trp319delinsPheArg	PRJNA266616:RD16_18085:c.955_956insTCC	Yes
Bp_E476	3837007^3837008	Insertion	-	AG	No	2	I656	1	34	2.94118					-
Bp_E476	3841418..3841419	MNV	TC	GT	No	2	H375	1	34	2.94118					-
Bp_E476	3862911^3862912	Insertion	-	G	No	1	H375, H378, H559, H374, C393, I468, I469, I472, I475, I476, I483, I488, I496, I498, I517, I518, I521, I538, I539, H379, H380, H489, H542, H561, H563, H564, H622, H627, H788, I480, I646, I656, I669, I707	34	34	100					-
Bp_E476	3951948..3951949	MNV	AA	CC	No	2	H378, H559, I707	3	34	8.82353					-
Bp_E476	3970146^3970147	Insertion	-	C	No	1	I538, I539	2	34	5.88235	PRJNA266616:RD16_18920:c.2451_2452insG	PRJNA266616:RD16_18920:p.Arg818fs	PRJNA266616:RD16_18920:p.Arg818fs	PRJNA266616:RD16_18920:c.2451_2452insG	Yes
Bp_E476	4004201..4004202	Deletion	CC	-	No	2	H375	1	34	2.94118	PRJNA266616:RD16_19090:c.402_403delCC	PRJNA266616:RD16_19090:p.Asn134fs	PRJNA266616:RD16_19090:p.Asn134fs	PRJNA266616:RD16_19090:c.402_403delCC	Yes
Bp_E476	4031612..4031615	Deletion	AGCT	-	No	4	H379	1	34	2.94118	PRJNA266616:RD16_19235:c.946_949delAGCT	PRJNA266616:RD16_19235:p.Ser316fs	PRJNA266616:RD16_19235:p.Ser316fs	PRJNA266616:RD16_19235:c.946_949delAGCT	Yes
Bp_E476	4038464..4038465	Deletion	AT	-	No	2	H561	1	34	2.94118	PRJNA266616:RD16_19255:c.1861_1862delAT	PRJNA266616:RD16_19255:p.Met621fs	PRJNA266616:RD16_19255:p.Met621fs	PRJNA266616:RD16_19255:c.1861_1862delAT	Yes
Bp_E476	411019..411021	MNV	ACC	GAT	No	3	H542	1	34	2.94118					-
Bp_E476	445551..445552	MNV	GA	AC	No	2	H375	1	34	2.94118					-
Bp_E476	448053^448054	Insertion	-	ACGTAA	No	6	H375	1	34	2.94118					-
Bp_E476	448054..448059	Deletion	ACGTAA	-	No	6	H374	1	34	2.94118					-
Bp_E476	450648..450650	MNV	GGT	ATC	No	3	H375, H378, H559, H374, I469, I475, H379, H380, H489, H542, H561, H563, H622, H627, I656	15	34	44.1176					-
Bp_E476	496541..496543	MNV	ATC	GGT	No	3	H564	1	34	2.94118					-
Bp_E476	498462^498463	Insertion	-	TGCCTA	No	6	I656	1	34	2.94118	PRJNA266616:RD16_02440:c.451_452insTAGGCA	PRJNA266616:RD16_02440:p.Asn151delinsIleGlyAsn	PRJNA266616:RD16_02440:p.Asn151delinsIleGlyAsn	PRJNA266616:RD16_02440:c.451_452insTAGGCA	Yes
Bp_E476	51159..51160	MNV	AC	GA	No	2	H375	1	34	2.94118					-
Bp_E476	620229..620231	MNV	ATC	GGT	No	3	H378, H559, H374, H380, H563, H622	6	34	17.6471					-
Bp_E476	655370..655372	MNV	ACC	GAT	No	3	H374, I468, I476, I483, I488, I517, I518, H622, I480, I646	10	34	29.4118					-
Bp_E476	656337..656346	Deletion	GACAGTTCAC	-	No	10	H375, H378, H379, H542, H563	5	34	14.7059	PRJNA266616:RD16_03230:c.936_945delGACAGTTCAC	PRJNA266616:RD16_03230:p.Leu312fs	PRJNA266616:RD16_03230:p.Leu312fs	PRJNA266616:RD16_03230:c.936_945delGACAGTTCAC	Yes
Bp_E476	656349..656352	Deletion	CTAG	-	No	4	I469	1	34	2.94118	PRJNA266616:RD16_03230:c.948_951delCTAG	PRJNA266616:RD16_03230:p.Thr316fs	PRJNA266616:RD16_03230:p.Thr316fs	PRJNA266616:RD16_03230:c.948_951delCTAG	Yes
Bp_E476	709408..709409	MNV	GT	TC	No	2	H375, I539	2	34	5.88235					-
Bp_E476	873144..873145	MNV	TC	GT	No	2	H375, H378, H559, H374, C393, I468, I469, I483, I488, I539, H379, H380, H489, H542, H561, H563, H622, H627	18	34	52.9412					-
Bp_E476	923214..923221	Deletion	CGCGCCGG	-	No	8	I469, I475, I476, I483, I488, I496, I498, I517, I518, I521, I538, I539, H561, H564, H788, I480, I646, I656, I669, I707	20	34	58.8235					-
Bp_E476	933122..933123	MNV	AC	GA	No	2	H375, H378, H559, H374, I475, I476, I483, I496, H379, H380, H489, H542, H561, H563, H564, H622, H627, I656	18	34	52.9412					-
