# Supplementary material for: Genome Structural Diversity among 31 Bordetella pertussis Isolates from Two Recent U.S. Whooping Cough Statewide Epidemics
Source: mSphere. 2016 May 11;1(3):e00036-16. doi: 10.1128/mSphere.00036-16 (PMC4888882; doi:10.1128/mSphere.00036-16)
Supplement: Data Set S4 [file sph003162078sd5.xlsx]

## Sheet: Dataset S4
Dataset S4 34 non-synonymous variants in at least 26 of the 33 B. pertussis epidemic genomes
E476 orf	Region	Category	eggNOG annotation	eggNOG functional category	Count	NCBI	SwissProt	CDD
RD16_00210	ENOG410BD3V	C	Lactoylglutathione lyase	[C] Energy production and conversion (METABOLISM)	33	glyoxalase I	Lactoylglutathione lyase	part of the glyoxalase system, a two-step system for detoxifying methylglyoxal, a side product of glycolysis
RD16_04260	ENOG410B7JW	C	NDH-1 shuttles electrons from NADH, via FMN and iron- sulfur (Fe-S) cent	[C] Energy production and conversion (METABOLISM)	32	NADH:ubiquinone oxidoreductase subunit N	NADH-quinone oxidoreductase subunit N	This family is part of complex I which catalyses the transfer of two electrons from NADH to ubiquinone in a reaction that is associated with proton translocation across the membrane.
RD16_10615	ENOG410B77Z	C	reductase	[C] Energy production and conversion (METABOLISM)	32	glutathione reductase	Glutathione reductase	glutathione reductase
RD16_16260	ENOG410B8GB	C	oxidase subunit ii	[C] Energy production and conversion (METABOLISM)	32	cytochrome oxidase	Cytochrome bd-I ubiquinol oxidase subunit 2	cytochrome bd type terminal oxidases that catalyses Quinol dependent, Na+ independent oxygen uptake. Members of this family are integral membrane proteins
RD16_14205	ENOG410B8UE	C	alcohol dehydrogenase	[C] Energy production and conversion (METABOLISM)	27	alcohol dehydrogenase	alcohol dehydrogenase	5-hydroxyvalerate dehydrogenase (HVD) catalyzes the oxidation of 5-hydroxyvalerate to 5-oxovalerate with NAD+ as cofactor ;5-hydroxyvalerate dehydrogenase (HVD) is an iron-containing (type III) NAD-dependent alcohol dehydrogenase. It plays a role in the cyclopentanol metabolism biochemical pathway
RD16_03600	ENOG410BRRT	E	Aminotransferase	[E] Amino acid transport and metabolism (METABOLISM)	33	taurine--pyruvate aminotransferase	Taurine--pyruvate aminotransferase	Acetyl ornithine aminotransferase family. This family belongs to pyridoxal phosphate (PLP)-dependent aspartate aminotransferase superfamily (fold I).
RD16_08965	ENOG410B7KD	E	Aromatic amino acid aminotransferase	[E] Amino acid transport and metabolism (METABOLISM)	33	aromatic amino acid aminotransferase	Aspartate aminotransferase	Aspartate aminotransferase family. This family belongs to pyridoxal phosphate (PLP)-dependent aspartate aminotransferase superfamily (fold I).
RD16_17910	ENOG410BI48	EM	DHDPS	[E] Amino acid transport and metabolism (METABOLISM)	33	dihydrodipicolinate synthase	4-hydroxy-tetrahydrodipicolinate synthase	A member of the class I aldolases, which use an active-site lysine which stabilizes a reaction intermediate via Schiff base formation, and have TIM beta/alpha barrel fold.
RD16_07850	ENOG410B8IE	E	Catalyzes the condensation of (S)-aspartate-beta- semialdehyde (S)-ASA	[E] Amino acid transport and metabolism (METABOLISM)	32	dihydrodipicolinate synthase	4-hydroxy-tetrahydrodipicolinate synthase	Dihydrodipicolinate synthase (DHDPS) is a key enzyme in lysine biosynthesis. It catalyzes the aldol condensation of L-aspartate-beta- semialdehyde and pyruvate to dihydropicolinic acid via a Schiff base formation between pyruvate and a lysine residue
RD16_19470	ENOG410B7NU	E	ec 3.5.1.32	[E] Amino acid transport and metabolism (METABOLISM)	32	amidohydrolase	amino acid hydrolase	M20 Peptidase Aminoacylase 1 subfamily ;Peptidase M20 family, Uncharacterized subfamily of bacterial proteins predicted as putative amidohydrolases or hippurate hydrolases. These are a class of zinc binding homodimeric enzymes involved in hydrolysis of N-acetylated proteins.
RD16_14745	ENOG410BJI3	G	Major Facilitator Superfamily	[G] Carbohydrate transport and metabolism (METABOLISM)	31	MFS transporter	MFS transporter	The Major Facilitator Superfamily (MFS) is a large and diverse group of secondary transporters that includes uniporters, symporters, and antiporters. MFS proteins facilitate the transport across cytoplasmic or internal membranes of a variety of substrates including ions, sugar phosphates, drugs, neurotransmitters, nucleosides, amino acids, and peptides. Bacterial members function primarily for nu…
RD16_02235	ENOG410B87H	I	Dehydrogenase	[I] Lipid transport and metabolism (METABOLISM)	33	hypothetical protein	Acyl-CoA dehydrogenase	COG1960, Acyl-CoA dehydrogenase related to the alkylation response protein AidB
RD16_15590	ENOG410B9VD	I	phospholipase d	[I] Lipid transport and metabolism (METABOLISM)	29	hypothetical protein	Cardiolipin synthase C	cardiolipin synthetase or related protein
RD16_08790	ENOG410B7ZG	J	Specifically methylates the 50S ribosomal protein L3 on a specific glu	[J] Translation, ribosomal structure and biogenesis (INFORMATION STORAGE AND PROCESSING)	32	SAM-dependent methyltransferase	50S ribosomal protein L3 glutamine methyltransferase	N5-glutamine S-adenosyl-L-methionine-dependent methyltransferase
RD16_09195	ENOG410BDF8	J	An accessory protein needed during the final step in the assembly of 3	[J] Translation, ribosomal structure and biogenesis (INFORMATION STORAGE AND PROCESSING)	30	16S rRNA processing protein RimM	Ribosome maturation factor RimM	16S rRNA-processing protein RimM,
RD16_08290	ENOG410BEHB	K	DNA-binding protein	[K] Transcription (INFORMATION STORAGE AND PROCESSING)	33	DNA-binding protein	HTH-type transcriptional regulator	Helix-turn-helix XRE-family like proteins. Prokaryotic DNA binding proteins belonging to the xenobiotic response element family of transcriptional regulators
RD16_07695	ENOG410B824	K	LysR family Transcriptional regulator	[K] Transcription (INFORMATION STORAGE AND PROCESSING)	28	LysR family transcriptional regulator	HTH-type transcriptional regulator	DNA-binding transcriptional regulator, LysR family
RD16_11710	ENOG410B7G8	L	ATP-dependent Helicase	[L] Replication, recombination and repair (INFORMATION STORAGE AND PROCESSING)	33	ATP-dependent helicase	ATP-dependent RNA helicase HrpA	HrpA-like RNA helicase
RD16_08590	ENOG410B78Q	L	3-5 exonuclease	[L] Replication, recombination and repair (INFORMATION STORAGE AND PROCESSING)	32	3'-5' exonuclease	DNA polymerase PolB subunit	Predicted 3'-5' exonuclease related to the exonuclease domain of PolB ;This domain is found in various prokaryotic 3'-5' exonucleases and hypothetical proteins. The exonuclease domain of family-B DNA polymerases has a fundamental role in proofreading activity. It contains a beta hairpin structure that plays an important role in active site switching in the event of a nucleotide misincorporation. …
RD16_15700	ENOG410BJIN	L	UvrD/REP helicase N-terminal domain	[L] Replication, recombination and repair (INFORMATION STORAGE AND PROCESSING)	32	hypothetical protein	ATP-dependent DNA helicase	Superfamily I DNA or RNA helicase
RD16_05245	ENOG410BD3T	MU	Autotransporter (pertactin)	[M] Cell wall/membrane/envelope biogenesis (CELLULAR PROCESSES AND SIGNALING)	61	pertactin
RD16_18830	ENOG410B7P1	M	ec 1.1.1.22	[M] Cell wall/membrane/envelope biogenesis (CELLULAR PROCESSES AND SIGNALING)	32	UDP-glucose 6-dehydrogenase	UDP-glucose 6-dehydrogenase	UDP-glucose 6-dehydrogenase,
RD16_04905	ENOG410B88I	M	RND efflux system, outer membrane lipoprotein	[M] Cell wall/membrane/envelope biogenesis (CELLULAR PROCESSES AND SIGNALING)	28	multidrug transporter	Probable efflux pump outer membrane protein	efflux transporter, outer membrane factor (OMF) lipoprotein, NodT family ;Members of this model comprise a subfamily of the Outer Membrane Factor (TCDB 1.B.17) porins. allows transport (export) of various solutes (heavy metal cations; drugs, oligosaccharides, proteins, etc.) across the two envelopes of the Gram-negative bacterial cell envelope in a single energy-coupled step.
RD16_11175	ENOG410BKKW	P	ABC transporter substrate binding protein	[P] Inorganic ion transport and metabolism (METABOLISM)	34	hypothetical protein		Type I periplasmic ligand-binding domain of uncharacterized ABC-type transport systems that are predicted to be involved in the uptake of amino acids, peptides, or inorganic ions
RD16_06035	ENOG410B8BD	P	Pfam:NikM	[P] Inorganic ion transport and metabolism (METABOLISM)	32	ABC transporter permease		Domain of unknown function (DUF4198) ;This family was previously missannotated in Pfam as NikM.
RD16_11375	ENOG410BAUW	P	regulatory lipoprotein	[P] Inorganic ion transport and metabolism (METABOLISM)	32	ABC transporter substrate-binding protein		Substrate binding domain of iron and thiamine transporters-like, a member of the type 2 periplasmic binding fold superfamily. These periplasmic domains have high affinities for their respective substrates and serve as the primary receptor for transport.
RD16_05040	ENOG410B7FR	P	phosphate transporter	[P] Inorganic ion transport and metabolism (METABOLISM)	31	nuclease PIN	Low-affinity inorganic phosphate transporter	Phosphate/sulfate permease
RD16_04805	ENOG410BRFA	P	sulfate ABC transporter inner membrane subunit CysT	[P] Inorganic ion transport and metabolism (METABOLISM)	29	hypothetical protein
RD16_11400	ENOG410B7M6	P	ABC transporter permease	[P] Inorganic ion transport and metabolism (METABOLISM)	28	phosphonate ABC transporter permease	Thiamine/ferrice/sulfate transport	Transmembrane subunit (TM) found in Periplasmic Binding Protein (PBP)-dependent ATP-Binding Cassette (ABC) transporters which generally bind type 2 PBPs. These types of transporters consist of a PBP, two TMs, and two cytoplasmic ABC ATPase subunits, and are mainly involved in importing solutes from the environment.
RD16_16090	ENOG410BHZJ	Q	AMP-binding enzyme	[Q] Secondary metabolites biosynthesis, transport and catabolism (METABOLISM)	29	CoA ligase	Acyl-CoA synthetase or ligase	Phenylacetate-coenzyme A ligase PaaK, adenylate-forming domain family
RD16_14040	ENOG410BRFX	T	PhoH family	[T] Signal transduction mechanisms (CELLULAR PROCESSES AND SIGNALING)	33	phosphate starvation protein PhoH		Many of the bacterial homologs in this group have an N-terminal PIN domain and a C-terminal PhoH-like ATPase domain and are predicted to be ATPases which are induced by phosphate starvation.
RD16_04505	ENOG410BM27	T	serine threonine protein phosphatase	[T] Signal transduction mechanisms (CELLULAR PROCESSES AND SIGNALING)	32	serine/threonine protein phosphatase	Serine/threonine-protein phosphatase	PrpA and PrpB, metallophosphatase domain ;PrpA and PrpB are bacterial type I serine/threonine and tyrosine phosphatases thought to modulate the expression of proteins that protect the cell upon accumulation of misfolded proteins in the periplasm.
RD16_14780	ENOG410BACB	T	Histidine kinase	[T] Signal transduction mechanisms (CELLULAR PROCESSES AND SIGNALING)	31	histidine kinase	Sensor histidine kinase	COG0642, Signal transduction histidine kinase
RD16_19475	ENOG410BRSN	V	oligopeptide dipeptide ABC transporter	[V] Defense mechanisms (CELLULAR PROCESSES AND SIGNALING)	31	peptide ABC transporter ATP-binding protein	Oligopeptide transport ATP-binding protein	ATP-binding cassette domain of nickel/oligopeptides specific transporters. ABC-type oligopeptide transport system, ATPase component.
