# Supplementary material for: Genome Structural Diversity among 31 Bordetella pertussis Isolates from Two Recent U.S. Whooping Cough Statewide Epidemics
Source: mSphere. 2016 May 11;1(3):e00036-16. doi: 10.1128/mSphere.00036-16 (PMC4888882; doi:10.1128/mSphere.00036-16)
Supplement: Data Set S5 [file sph003162078sd6.xlsx]

## Sheet: Dataset S5
Dataset S5 561 variants in CA B. pertussis epidemic genomes
Chromosome	Region	Type	Reference	Allele	Length	Origin tracks	Sample count	Total number of samples	Sample frequency	Coding region change	Amino acid change	Amino acid change in longest transcript	Coding region change in longest transcript	Other variants within codon	Non-synonymous
Bp_E476	10764	SNV	T	C	1	H374, H375, H378, H379, H380, H489, H542, H559, H561, H563, H564, H622, H627	13	13	100	PRJNA266616:RD16_00085:c.252T>C			PRJNA266616:RD16_00085:c.252T>C	No	No
Bp_E476	23119	SNV	C	T	1	H563	1	13	7.69231					No	-
Bp_E476	36857	SNV	A	G	1	H374, H378, H379, H380, H489, H542, H559, H561, H563, H564, H622, H627	12	13	92.3077					No	-
Bp_E476	37390	SNV	A	G	1	H374, H375, H378, H379, H380, H489, H542, H559, H561, H563, H564, H622, H627	13	13	100	PRJNA266616:RD16_00185:c.378A>G			PRJNA266616:RD16_00185:c.378A>G	No	No
Bp_E476	42578	SNV	A	G	1	H374, H375, H378, H379, H380, H489, H542, H559, H561, H563, H564, H622, H627	13	13	100	PRJNA266616:RD16_00210:c.296A>G	PRJNA266616:RD16_00210:p.Glu99Gly	PRJNA266616:RD16_00210:p.Glu99Gly	PRJNA266616:RD16_00210:c.296A>G	No	Yes
Bp_E476	50911	SNV	C	T	1	H489	1	13	7.69231	PRJNA266616:RD16_00265:c.471C>T			PRJNA266616:RD16_00265:c.471C>T	No	No
Bp_E476	51093	SNV	C	G	1	H374, H378, H379, H380, H489, H542, H559, H561, H563, H564, H622, H627	12	13	92.3077					No	-
Bp_E476	51160	SNV	C	A	1	H374, H375, H378, H380, H489, H542, H561, H563	8	13	61.5385					No	-
Bp_E476	53540	SNV	A	G	1	H374, H375, H378, H379, H380, H489, H542, H559, H561, H563, H564, H622, H627	13	13	100					No	-
Bp_E476	109972	SNV	T	C	1	H375, H561, H563, H564, H627	5	13	38.4615					No	-
Bp_E476	116940	SNV	T	A	1	H374, H375, H378, H379, H380, H489, H542, H559, H561, H563, H564, H622, H627	13	13	100	PRJNA266616:RD16_00615:c.947T>A	PRJNA266616:RD16_00615:p.Leu316Gln	PRJNA266616:RD16_00615:p.Leu316Gln	PRJNA266616:RD16_00615:c.947T>A	No	Yes
Bp_E476	117004	SNV	T	C	1	H375	1	13	7.69231	PRJNA266616:RD16_00615:c.1011T>C			PRJNA266616:RD16_00615:c.1011T>C	No	No
Bp_E476	117030	Deletion	C	-	1	H375	1	13	7.69231					No	-
Bp_E476	123252	SNV	T	C	1	H374, H379, H380, H542, H561, H563	6	13	46.1538	PRJNA266616:RD16_00650:c.920A>G	PRJNA266616:RD16_00650:p.Asp307Gly	PRJNA266616:RD16_00650:p.Asp307Gly	PRJNA266616:RD16_00650:c.920A>G	No	Yes
Bp_E476	124199	SNV	G	A	1	H378	1	13	7.69231					No	-
Bp_E476	124203	SNV	C	T	1	H374, H375, H378, H561, H563, H564	6	13	46.1538					No	-
Bp_E476	138236	SNV	G	A	1	H378, H542, H559, H622, H627	5	13	38.4615					No	-
Bp_E476	138238	SNV	T	C	1	H378, H542, H559, H622, H627	5	13	38.4615					No	-
Bp_E476	143883	SNV	G	A	1	H380	1	13	7.69231	PRJNA266616:RD16_00740:c.3004G>A	PRJNA266616:RD16_00740:p.Ala1002Thr	PRJNA266616:RD16_00740:p.Ala1002Thr	PRJNA266616:RD16_00740:c.3004G>A	No	Yes
Bp_E476	155812	Deletion	G	-	1	H561	1	13	7.69231					No	-
Bp_E476	157094	Deletion	C	-	1	H375	1	13	7.69231					No	-
Bp_E476	176368	SNV	C	A	1	H374, H375, H378, H379, H380, H489, H542, H559, H561, H563, H564, H622, H627	13	13	100					No	-
Bp_E476	176371	SNV	C	T	1	H374, H375, H378, H379, H380, H489, H542, H559, H561, H563, H564, H622, H627	13	13	100					No	-
Bp_E476	187503	SNV	G	A	1	H561, H563, H564	3	13	23.0769	PRJNA266616:RD16_00955:c.1080G>A			PRJNA266616:RD16_00955:c.1080G>A	No	No
Bp_E476	195255	SNV	C	T	1	H374, H375, H378, H379, H380, H542, H559, H561, H563, H564, H622, H627	12	13	92.3077					No	-
Bp_E476	198405	SNV	T	C	1	H374, H561, H563, H564	4	13	30.7692	PRJNA266616:RD16_01005:c.194T>C	PRJNA266616:RD16_01005:p.Val65Ala	PRJNA266616:RD16_01005:p.Val65Ala	PRJNA266616:RD16_01005:c.194T>C	No	Yes
Bp_E476	216761	SNV	A	G	1	H374, H561, H563, H564	4	13	30.7692	PRJNA266616:RD16_01075:c.19T>C	PRJNA266616:RD16_01075:p.Ser7Pro	PRJNA266616:RD16_01075:p.Ser7Pro	PRJNA266616:RD16_01075:c.19T>C	No	Yes
Bp_E476	218631	SNV	A	G	1	H380	1	13	7.69231	PRJNA266616:RD16_01085:c.922A>G	PRJNA266616:RD16_01085:p.Lys308Glu	PRJNA266616:RD16_01085:p.Lys308Glu	PRJNA266616:RD16_01085:c.922A>G	No	Yes
Bp_E476	223035	SNV	G	A	1	H374, H378, H379, H380, H489, H542, H559, H561, H563, H564, H622, H627	12	13	92.3077	PRJNA266616:RD16_01110:c.771G>A			PRJNA266616:RD16_01110:c.771G>A	No	No
Bp_E476	226059	SNV	G	A	1	H378, H542, H559, H622, H627	5	13	38.4615	PRJNA266616:RD16_01115:c.358G>A	PRJNA266616:RD16_01115:p.Val120Ile	PRJNA266616:RD16_01115:p.Val120Ile	PRJNA266616:RD16_01115:c.358G>A	No	Yes
Bp_E476	238743	SNV	G	A	1	H563	1	13	7.69231	PRJNA266616:RD16_01180:c.681C>T			PRJNA266616:RD16_01180:c.681C>T	No	No
Bp_E476	280376	SNV	A	G	1	H374, H378, H379, H380, H542, H559, H561, H563, H564, H622, H627	11	13	84.6154					No	-
Bp_E476	280378	SNV	T	G	1	H374, H379, H380, H561, H563, H564, H622, H627	8	13	61.5385					No	-
Bp_E476	280379	SNV	T	C	1	H378, H542, H559	3	13	23.0769					No	-
Bp_E476	287131	SNV	T	C	1	H561, H564	2	13	15.3846					No	-
Bp_E476	301032	SNV	C	T	1	H375	1	13	7.69231					No	-
Bp_E476	301657	SNV	C	T	1	H374, H378, H379, H380, H489, H542, H559, H561, H563, H564, H622, H627	12	13	92.3077					No	-
Bp_E476	304296	SNV	A	C	1	H374, H375, H378, H379, H542, H563, H622	7	13	53.8462					No	-
Bp_E476	304299	SNV	T	C	1	H374, H375, H378, H379, H542, H561, H563, H622	8	13	61.5385					No	-
Bp_E476	367560	Deletion	C	-	1	H374, H378, H379, H380, H489, H542, H559, H561, H563, H564, H622, H627	12	13	92.3077	PRJNA266616:RD16_01840:c.976delC	PRJNA266616:RD16_01840:p.Arg326fs	PRJNA266616:RD16_01840:p.Arg326fs	PRJNA266616:RD16_01840:c.976delC	No	Yes
Bp_E476	370086	SNV	T	C	1	H378, H542, H559	3	13	23.0769	PRJNA266616:RD16_01855:c.526T>C	PRJNA266616:RD16_01855:p.Ser176Pro	PRJNA266616:RD16_01855:p.Ser176Pro	PRJNA266616:RD16_01855:c.526T>C	No	Yes
Bp_E476	375029	SNV	A	G	1	H374, H375, H378, H379, H380, H559, H561, H563, H564, H622, H627	11	13	84.6154	PRJNA266616:RD16_01875:c.142T>C			PRJNA266616:RD16_01875:c.142T>C	No	No
Bp_E476	379744	SNV	C	T	1	H561	1	13	7.69231	PRJNA266616:RD16_01900:c.489C>T			PRJNA266616:RD16_01900:c.489C>T	No	No
Bp_E476	382707	SNV	C	T	1	H374	1	13	7.69231	PRJNA266616:RD16_01910:c.926C>T	PRJNA266616:RD16_01910:p.Ala309Val	PRJNA266616:RD16_01910:p.Ala309Val	PRJNA266616:RD16_01910:c.926C>T	No	Yes
Bp_E476	419594	SNV	A	C	1	H374, H375, H378, H379, H380, H489, H542, H559, H561, H563, H564, H622, H627	13	13	100	PRJNA266616:RD16_02100:c.881A>C	PRJNA266616:RD16_02100:p.Asp294Ala	PRJNA266616:RD16_02100:p.Asp294Ala	PRJNA266616:RD16_02100:c.881A>C	No	Yes
Bp_E476	429125	SNV	T	G	1	H374, H375, H378, H379, H380, H489, H542, H559, H561, H563, H564, H622, H627	13	13	100					No	-
Bp_E476	444890	SNV	A	G	1	H564	1	13	7.69231	PRJNA266616:RD16_02220:c.572T>C	PRJNA266616:RD16_02220:p.Ile191Thr	PRJNA266616:RD16_02220:p.Ile191Thr	PRJNA266616:RD16_02220:c.572T>C	No	Yes
Bp_E476	445551	SNV	G	A	1	H374, H375, H378, H379, H380, H489, H542, H559, H561, H563, H622, H627	12	13	92.3077					No	-
Bp_E476	447553	SNV	G	A	1	H379	1	13	7.69231	PRJNA266616:RD16_02230:c.922G>A	PRJNA266616:RD16_02230:p.Glu308Lys	PRJNA266616:RD16_02230:p.Glu308Lys	PRJNA266616:RD16_02230:c.922G>A	No	Yes
Bp_E476	447911	SNV	T	C	1	H374, H375, H378, H379, H380, H489, H542, H559, H561, H563, H564, H622, H627	13	13	100	PRJNA266616:RD16_02235:c.13A>G	PRJNA266616:RD16_02235:p.Ser5Gly	PRJNA266616:RD16_02235:p.Ser5Gly	PRJNA266616:RD16_02235:c.13A>G	No	Yes
Bp_E476	456274	SNV	G	A	1	H380	1	13	7.69231	PRJNA266616:RD16_02270:c.1505G>A	PRJNA266616:RD16_02270:p.Gly502Asp	PRJNA266616:RD16_02270:p.Gly502Asp	PRJNA266616:RD16_02270:c.1505G>A	No	Yes
Bp_E476	482682	SNV	G	A	1	H374, H375, H378, H379, H380, H489, H542, H559, H561, H563, H564, H622, H627	13	13	100	PRJNA266616:RD16_02365:c.123C>T			PRJNA266616:RD16_02365:c.123C>T	No	No
Bp_E476	489152	SNV	G	A	1	H374, H561, H563, H564	4	13	30.7692	PRJNA266616:RD16_02405:c.2480C>T	PRJNA266616:RD16_02405:p.Pro827Leu	PRJNA266616:RD16_02405:p.Pro827Leu	PRJNA266616:RD16_02405:c.2480C>T	No	Yes
Bp_E476	489638	SNV	C	T	1	H374	1	13	7.69231	PRJNA266616:RD16_02405:c.1994G>A	PRJNA266616:RD16_02405:p.Gly665Asp	PRJNA266616:RD16_02405:p.Gly665Asp	PRJNA266616:RD16_02405:c.1994G>A	No	Yes
Bp_E476	509641	SNV	C	T	1	H375	1	13	7.69231	PRJNA266616:RD16_02485:c.117C>T			PRJNA266616:RD16_02485:c.117C>T	No	No
Bp_E476	515139	SNV	A	G	1	H374, H378, H379, H380, H489, H542, H559, H561, H563, H564, H622, H627	12	13	92.3077					No	-
Bp_E476	517318	SNV	G	A	1	H374, H378, H379, H380, H489, H542, H559, H561, H563, H564, H622, H627	12	13	92.3077					No	-
Bp_E476	520354	SNV	G	T	1	H374, H378, H379, H380, H489, H542, H559, H561, H563, H564, H622, H627	12	13	92.3077	PRJNA266616:RD16_02550:c.90C>A			PRJNA266616:RD16_02550:c.90C>A	No	No
Bp_E476	521984	SNV	T	C	1	H374, H378, H379, H380, H489, H542, H559, H561, H563, H564, H622, H627	12	13	92.3077	PRJNA266616:RD16_02560:c.219A>G			PRJNA266616:RD16_02560:c.219A>G	No	No
Bp_E476	527395	SNV	A	G	1	H374, H375, H378, H379, H380, H489, H542, H559, H561, H563, H622, H627	12	13	92.3077	PRJNA266616:RD16_02610:c.805T>C	PRJNA266616:RD16_02610:p.Tyr269His	PRJNA266616:RD16_02610:p.Tyr269His	PRJNA266616:RD16_02610:c.805T>C	No	Yes
Bp_E476	528279	SNV	T	C	1	H374, H378, H561, H563, H564, H622	6	13	46.1538					No	-
Bp_E476	528567	SNV	G	C	1	H374, H378, H559, H561, H563, H564, H622	7	13	53.8462	PRJNA266616:RD16_02615:c.186C>G	PRJNA266616:RD16_02615:p.Asp62Glu	PRJNA266616:RD16_02615:p.Asp62Glu	PRJNA266616:RD16_02615:c.186C>G	No	Yes
Bp_E476	546346	SNV	C	T	1	H375	1	13	7.69231	PRJNA266616:RD16_02690:c.17C>T	PRJNA266616:RD16_02690:p.Ser6Leu	PRJNA266616:RD16_02690:p.Ser6Leu	PRJNA266616:RD16_02690:c.17C>T	No	Yes
Bp_E476	553605	SNV	C	T	1	H374	1	13	7.69231	PRJNA266616:RD16_02730:c.927G>A			PRJNA266616:RD16_02730:c.927G>A	No	No
Bp_E476	563666	SNV	C	T	1	H374, H375, H378, H379, H380, H542, H559, H561, H563, H564, H622, H627	12	13	92.3077	PRJNA266616:RD16_02785:c.363G>A			PRJNA266616:RD16_02785:c.363G>A	No	No
Bp_E476	563900	SNV	T	C	1	H374, H375, H378, H379, H380, H489, H542, H559, H561, H563, H564, H622, H627	13	13	100	PRJNA266616:RD16_02785:c.129A>G			PRJNA266616:RD16_02785:c.129A>G	No	No
Bp_E476	575282	SNV	G	A	1	H378, H542, H559	3	13	23.0769					No	-
Bp_E476	575284	SNV	A	G	1	H378, H542, H559	3	13	23.0769					No	-
Bp_E476	575286	SNV	C	T	1	H378, H542, H559	3	13	23.0769					No	-
Bp_E476	575594	SNV	G	A	1	H564	1	13	7.69231	PRJNA266616:RD16_02850:c.644C>T	PRJNA266616:RD16_02850:p.Pro215Leu	PRJNA266616:RD16_02850:p.Pro215Leu	PRJNA266616:RD16_02850:c.644C>T	No	Yes
Bp_E476	583385	SNV	T	C	1	H375	1	13	7.69231	PRJNA266616:RD16_02885:c.489T>C			PRJNA266616:RD16_02885:c.489T>C	No	No
Bp_E476	605063	SNV	C	T	1	H375	1	13	7.69231	PRJNA266616:RD16_02990:c.174C>T			PRJNA266616:RD16_02990:c.174C>T	No	No
Bp_E476	620495	SNV	C	T	1	H489	1	13	7.69231	PRJNA266616:RD16_03070:c.126C>T			PRJNA266616:RD16_03070:c.126C>T	No	No
Bp_E476	625816	SNV	G	A	1	H564	1	13	7.69231	PRJNA266616:RD16_03090:c.634G>A	PRJNA266616:RD16_03090:p.Asp212Asn	PRJNA266616:RD16_03090:p.Asp212Asn	PRJNA266616:RD16_03090:c.634G>A	No	Yes
Bp_E476	637186	SNV	G	A	1	H375	1	13	7.69231	PRJNA266616:RD16_03140:c.802C>T	PRJNA266616:RD16_03140:p.Arg268*	PRJNA266616:RD16_03140:p.Arg268*	PRJNA266616:RD16_03140:c.802C>T	No	Yes
Bp_E476	639988	SNV	A	G	1	H542	1	13	7.69231	PRJNA266616:RD16_03155:c.751T>C	PRJNA266616:RD16_03155:p.Tyr251His	PRJNA266616:RD16_03155:p.Tyr251His	PRJNA266616:RD16_03155:c.751T>C	No	Yes
Bp_E476	650352	SNV	C	T	1	H375	1	13	7.69231	PRJNA266616:RD16_03205:c.416C>T	PRJNA266616:RD16_03205:p.Thr139Ile	PRJNA266616:RD16_03205:p.Thr139Ile	PRJNA266616:RD16_03205:c.416C>T	No	Yes
Bp_E476	652111	SNV	C	T	1	H378	1	13	7.69231					No	-
Bp_E476	653962	SNV	G	A	1	H375	1	13	7.69231	PRJNA266616:RD16_03220:c.188C>T	PRJNA266616:RD16_03220:p.Ala63Val	PRJNA266616:RD16_03220:p.Ala63Val	PRJNA266616:RD16_03220:c.188C>T	No	Yes
Bp_E476	656423	SNV	C	T	1	H378	1	13	7.69231					No	-
Bp_E476	657372	SNV	G	A	1	H379, H380, H489, H561, H563, H564	6	13	46.1538	PRJNA266616:RD16_03235:c.922G>A	PRJNA266616:RD16_03235:p.Glu308Lys	PRJNA266616:RD16_03235:p.Glu308Lys	PRJNA266616:RD16_03235:c.922G>A	No	Yes
Bp_E476	665888	SNV	T	C	1	H374, H375, H378, H379, H380, H489, H542, H559, H561, H563, H564, H622, H627	13	13	100	PRJNA266616:RD16_03275:c.624A>G			PRJNA266616:RD16_03275:c.624A>G	No	No
Bp_E476	670176	SNV	G	A	1	H378, H542, H559, H622, H627	5	13	38.4615	PRJNA266616:RD16_03295:c.88C>T	PRJNA266616:RD16_03295:p.Gln30*	PRJNA266616:RD16_03295:p.Gln30*	PRJNA266616:RD16_03295:c.88C>T	No	Yes
Bp_E476	682509	SNV	G	A	1	H563	1	13	7.69231	PRJNA266616:RD16_03345:c.485C>T	PRJNA266616:RD16_03345:p.Ser162Leu	PRJNA266616:RD16_03345:p.Ser162Leu	PRJNA266616:RD16_03345:c.485C>T	No	Yes
Bp_E476	694598	SNV	G	A	1	H375, H380, H563	3	13	23.0769					No	-
Bp_E476	694600	SNV	T	C	1	H374, H375, H378, H379, H380, H542, H559, H561, H563, H622, H627	11	13	84.6154					No	-
Bp_E476	698718	SNV	A	G	1	H374, H378, H379, H489, H542, H559, H561, H563, H564, H622, H627	11	13	84.6154	PRJNA266616:RD16_03405:c.6A>G			PRJNA266616:RD16_03405:c.6A>G	No	No
Bp_E476	704489	SNV	G	T	1	H561, H563, H564	3	13	23.0769					No	-
Bp_E476	718098	SNV	A	C	1	H374, H375, H378, H379, H380, H559, H561, H563, H564, H622, H627	11	13	84.6154	PRJNA266616:RD16_03515:c.411T>G			PRJNA266616:RD16_03515:c.411T>G	No	No
Bp_E476	737341	SNV	C	T	1	H374, H375, H378, H379, H380, H489, H542, H559, H561, H563, H564, H622, H627	13	13	100	PRJNA266616:RD16_03600:c.1045G>A	PRJNA266616:RD16_03600:p.Val349Ile	PRJNA266616:RD16_03600:p.Val349Ile	PRJNA266616:RD16_03600:c.1045G>A	No	Yes
Bp_E476	757988	SNV	G	A	1	H561	1	13	7.69231	PRJNA266616:RD16_03690:c.2153C>T	PRJNA266616:RD16_03690:p.Ala718Val	PRJNA266616:RD16_03690:p.Ala718Val	PRJNA266616:RD16_03690:c.2153C>T	No	Yes
Bp_E476	759568	SNV	C	T	1	H563	1	13	7.69231	PRJNA266616:RD16_03690:c.573G>A			PRJNA266616:RD16_03690:c.573G>A	No	No
Bp_E476	820994	SNV	C	T	1	H375	1	13	7.69231	PRJNA266616:RD16_03960:c.141C>T			PRJNA266616:RD16_03960:c.141C>T	No	No
Bp_E476	821093	SNV	C	T	1	H622, H627	2	13	15.3846	PRJNA266616:RD16_03960:c.240C>T			PRJNA266616:RD16_03960:c.240C>T	No	No
Bp_E476	840198	SNV	G	A	1	H374, H375, H378, H379, H380, H542, H559, H561, H563, H564, H622, H627	12	13	92.3077					No	-
Bp_E476	843086	SNV	G	A	1	H378, H542, H559, H622, H627	5	13	38.4615	PRJNA266616:RD16_04060:c.306C>T			PRJNA266616:RD16_04060:c.306C>T	No	No
Bp_E476	852223	SNV	C	T	1	H374, H561, H563, H564	4	13	30.7692	PRJNA266616:RD16_04095:c.1308G>A			PRJNA266616:RD16_04095:c.1308G>A	No	No
Bp_E476	864269	SNV	C	T	1	H561	1	13	7.69231					No	-
Bp_E476	864394	SNV	A	G	1	H379	1	13	7.69231					No	-
Bp_E476	864395	SNV	A	C	1	H564	1	13	7.69231					No	-
Bp_E476	864398	SNV	T	C	1	H375, H379, H564	3	13	23.0769					No	-
Bp_E476	865240	SNV	C	T	1	H564	1	13	7.69231	PRJNA266616:RD16_04140:c.815C>T	PRJNA266616:RD16_04140:p.Ser272Phe	PRJNA266616:RD16_04140:p.Ser272Phe	PRJNA266616:RD16_04140:c.815C>T	No	Yes
Bp_E476	868389	SNV	G	A	1	H374, H561, H563, H564, H622	5	13	38.4615	PRJNA266616:RD16_04155:c.97G>A	PRJNA266616:RD16_04155:p.Asp33Asn	PRJNA266616:RD16_04155:p.Asp33Asn	PRJNA266616:RD16_04155:c.97G>A	No	Yes
Bp_E476	877282	SNV	T	G	1	H375	1	13	7.69231	PRJNA266616:RD16_04210:c.938T>G	PRJNA266616:RD16_04210:p.Ile313Ser	PRJNA266616:RD16_04210:p.Ile313Ser	PRJNA266616:RD16_04210:c.938T>G	No	Yes
Bp_E476	880678	SNV	T	C	1	H374, H375, H378, H380, H559, H561, H563, H564, H622, H627	10	13	76.9231	PRJNA266616:RD16_04225:c.1158T>C			PRJNA266616:RD16_04225:c.1158T>C	No	No
Bp_E476	888016	SNV	C	T	1	H374, H378, H379, H380, H489, H542, H559, H561, H563, H564, H622, H627	12	13	92.3077	PRJNA266616:RD16_04260:c.76C>T	PRJNA266616:RD16_04260:p.Leu26Phe	PRJNA266616:RD16_04260:p.Leu26Phe	PRJNA266616:RD16_04260:c.76C>T	No	Yes
Bp_E476	891705	SNV	G	A	1	H564	1	13	7.69231	PRJNA266616:RD16_04270:c.1634G>A	PRJNA266616:RD16_04270:p.Ser545Asn	PRJNA266616:RD16_04270:p.Ser545Asn	PRJNA266616:RD16_04270:c.1634G>A	No	Yes
Bp_E476	901087	SNV	T	C	1	H374, H375, H378, H379, H380, H489, H542, H559, H561, H563, H564, H622, H627	13	13	100					No	-
Bp_E476	911417	SNV	C	A	1	H374, H378, H379, H380, H489, H542, H559, H561, H563, H564, H622, H627	12	13	92.3077					No	-
Bp_E476	929452	SNV	T	C	1	H374, H375, H378, H379, H380, H489, H542, H559, H561, H563, H564, H622, H627	13	13	100	PRJNA266616:RD16_04420:c.738T>C			PRJNA266616:RD16_04420:c.738T>C	No	No
Bp_E476	930493	SNV	T	C	1	H374, H375, H378, H379, H380, H489, H542, H559, H561, H563, H564, H622, H627	13	13	100	PRJNA266616:RD16_04425:c.711T>C			PRJNA266616:RD16_04425:c.711T>C	No	No
Bp_E476	936826	Deletion	C	-	1	H375	1	13	7.69231					No	-
Bp_E476	940143	SNV	G	T	1	H375	1	13	7.69231					No	-
Bp_E476	943761	SNV	T	C	1	H374, H378, H379, H380, H489, H542, H559, H561, H563, H564, H622, H627	12	13	92.3077	PRJNA266616:RD16_04505:c.151T>C	PRJNA266616:RD16_04505:p.Phe51Leu	PRJNA266616:RD16_04505:p.Phe51Leu	PRJNA266616:RD16_04505:c.151T>C	No	Yes
Bp_E476	1001217	SNV	G	A	1	H374, H375, H378, H379, H489, H542, H559, H561, H563, H564, H622, H627	12	13	92.3077	PRJNA266616:RD16_04765:c.740G>A	PRJNA266616:RD16_04765:p.Gly247Glu	PRJNA266616:RD16_04765:p.Gly247Glu	PRJNA266616:RD16_04765:c.740G>A	No	Yes
Bp_E476	1009342	SNV	G	T	1	H375	1	13	7.69231	PRJNA266616:RD16_04805:c.30G>T			PRJNA266616:RD16_04805:c.30G>T	No	No
Bp_E476	1017735	SNV	T	C	1	H374, H375, H378, H379, H380, H489, H542, H559, H561, H563, H564, H622, H627	13	13	100	PRJNA266616:RD16_04850:c.352A>G	PRJNA266616:RD16_04850:p.Thr118Ala	PRJNA266616:RD16_04850:p.Thr118Ala	PRJNA266616:RD16_04850:c.352A>G	No	Yes
Bp_E476	1019809	SNV	C	T	1	H563	1	13	7.69231					No	-
Bp_E476	1030316	SNV	C	T	1	H375, H380, H542, H559, H561, H563, H564, H622	8	13	61.5385	PRJNA266616:RD16_04905:c.479C>T	PRJNA266616:RD16_04905:p.Pro160Leu	PRJNA266616:RD16_04905:p.Pro160Leu	PRJNA266616:RD16_04905:c.479C>T	No	Yes
Bp_E476	1044665	SNV	C	T	1	H564	1	13	7.69231	PRJNA266616:RD16_04955:c.1111G>A	PRJNA266616:RD16_04955:p.Ala371Thr	PRJNA266616:RD16_04955:p.Ala371Thr	PRJNA266616:RD16_04955:c.1111G>A	No	Yes
Bp_E476	1059537	SNV	G	A	1	H374, H378, H379, H380, H542, H559, H561, H563, H564, H622, H627	11	13	84.6154					No	-
Bp_E476	1059540	SNV	G	T	1	H374, H378, H379, H380, H542, H559, H561, H563, H564, H622, H627	11	13	84.6154					No	-
Bp_E476	1063582	SNV	C	T	1	H374, H378, H379, H380, H489, H542, H559, H561, H563, H564, H622, H627	12	13	92.3077	PRJNA266616:RD16_05040:c.1179G>A	PRJNA266616:RD16_05040:p.Trp393*	PRJNA266616:RD16_05040:p.Trp393*	PRJNA266616:RD16_05040:c.1179G>A	No	Yes
Bp_E476	1067692	SNV	T	C	1	H375	1	13	7.69231					No	-
Bp_E476	1080959	SNV	A	T	1	H374, H378, H379, H489, H542, H563, H564, H622, H627	9	13	69.2308	PRJNA266616:RD16_05140:c.947T>A	PRJNA266616:RD16_05140:p.Leu316Gln	PRJNA266616:RD16_05140:p.Leu316Gln	PRJNA266616:RD16_05140:c.947T>A	No	Yes
Bp_E476	1082044	SNV	C	T	1	H378, H563, H627	3	13	23.0769					No	-
Bp_E476	1082677	SNV	C	T	1	H375	1	13	7.69231					No	-
Bp_E476	1084279	SNV	G	A	1	H375	1	13	7.69231	PRJNA266616:RD16_05165:c.1105C>T			PRJNA266616:RD16_05165:c.1105C>T	No	No
Bp_E476	1087159	SNV	G	A	1	H374, H375, H378, H379, H380, H489, H542, H559, H561, H563, H564, H622, H627	13	13	100	PRJNA266616:RD16_05180:c.735C>T			PRJNA266616:RD16_05180:c.735C>T	No	No
Bp_E476	1090325	SNV	A	T	1	H374, H375, H379, H542, H559, H561, H563, H564, H622, H627	10	13	76.9231	PRJNA266616:RD16_05195:c.947T>A	PRJNA266616:RD16_05195:p.Leu316Gln	PRJNA266616:RD16_05195:p.Leu316Gln	PRJNA266616:RD16_05195:c.947T>A	No	Yes
Bp_E476	1101887	SNV	A	T	1	H489	1	13	7.69231	PRJNA266616:RD16_05240:c.947A>T	PRJNA266616:RD16_05240:p.Gln316Leu	PRJNA266616:RD16_05240:p.Gln316Leu	PRJNA266616:RD16_05240:c.947A>T	No	Yes
Bp_E476	1103117	SNV	T	C	1	H374, H561, H563, H564	4	13	30.7692	PRJNA266616:RD16_05245:c.828T>C			PRJNA266616:RD16_05245:c.828T>C	No	No
Bp_E476	1103121	SNV	G	T	1	H374, H561, H563, H564	4	13	30.7692	PRJNA266616:RD16_05245:c.832G>T	PRJNA266616:RD16_05245:p.Ala278Ser	PRJNA266616:RD16_05245:p.Ala278Ser	PRJNA266616:RD16_05245:c.832G>T	Yes	Yes
Bp_E476	1103125	Deletion	T	-	1	H374, H561, H563, H564, H622	5	13	38.4615	PRJNA266616:RD16_05245:c.836delT	PRJNA266616:RD16_05245:p.Val279fs	PRJNA266616:RD16_05245:p.Val279fs	PRJNA266616:RD16_05245:c.836delT	No	Yes
Bp_E476	1115484	SNV	C	A	1	H561	1	13	7.69231	PRJNA266616:RD16_05295:c.2056C>A	PRJNA266616:RD16_05295:p.Leu686Met	PRJNA266616:RD16_05295:p.Leu686Met	PRJNA266616:RD16_05295:c.2056C>A	Yes	Yes
Bp_E476	1115486	SNV	G	C	1	H378, H561, H563	3	13	23.0769	PRJNA266616:RD16_05295:c.2058G>C			PRJNA266616:RD16_05295:c.2058G>C	Yes	No
Bp_E476	1115490	Deletion	C	-	1	H378, H380, H561, H563	4	13	30.7692	PRJNA266616:RD16_05295:c.2062delC	PRJNA266616:RD16_05295:p.Pro688fs	PRJNA266616:RD16_05295:p.Pro688fs	PRJNA266616:RD16_05295:c.2062delC	No	Yes
Bp_E476	1115494	SNV	A	T	1	H561	1	13	7.69231	PRJNA266616:RD16_05295:c.2066A>T	PRJNA266616:RD16_05295:p.Asp689Val	PRJNA266616:RD16_05295:p.Asp689Val	PRJNA266616:RD16_05295:c.2066A>T	Yes	Yes
Bp_E476	1115501	SNV	C	G	1	H561	1	13	7.69231	PRJNA266616:RD16_05295:c.2073C>G			PRJNA266616:RD16_05295:c.2073C>G	Yes	No
Bp_E476	1115504	SNV	G	C	1	H561	1	13	7.69231	PRJNA266616:RD16_05295:c.2076G>C			PRJNA266616:RD16_05295:c.2076G>C	No	No
Bp_E476	1117519	SNV	G	A	1	H561, H563	2	13	15.3846	PRJNA266616:RD16_05310:c.847C>T			PRJNA266616:RD16_05310:c.847C>T	No	No
Bp_E476	1122096	SNV	A	G	1	H374, H375, H378, H379, H380, H489, H542, H559, H561, H563, H564, H622, H627	13	13	100	PRJNA266616:RD16_05335:c.529T>C	PRJNA266616:RD16_05335:p.Ser177Pro	PRJNA266616:RD16_05335:p.Ser177Pro	PRJNA266616:RD16_05335:c.529T>C	No	Yes
Bp_E476	1139486	SNV	C	A	1	H374, H375, H561, H563, H622	5	13	38.4615					No	-
Bp_E476	1140383	SNV	T	G	1	H374, H375, H378, H379, H380, H489, H542, H559, H561, H563, H622, H627	12	13	92.3077					No	-
Bp_E476	1143089	SNV	C	A	1	H374, H378, H379, H380, H489, H542, H559, H561, H563, H564, H622, H627	12	13	92.3077	PRJNA266616:RD16_05430:c.431C>A	PRJNA266616:RD16_05430:p.Thr144Lys	PRJNA266616:RD16_05430:p.Thr144Lys	PRJNA266616:RD16_05430:c.431C>A	No	Yes
Bp_E476	1148004	SNV	A	C	1	H375	1	13	7.69231					No	-
Bp_E476	1148007	SNV	T	C	1	H375	1	13	7.69231					No	-
Bp_E476	1152733	SNV	C	T	1	H563	1	13	7.69231	PRJNA266616:RD16_05465:c.974C>T	PRJNA266616:RD16_05465:p.Ala325Val	PRJNA266616:RD16_05465:p.Ala325Val	PRJNA266616:RD16_05465:c.974C>T	No	Yes
Bp_E476	1170947	SNV	G	T	1	H563	1	13	7.69231	PRJNA266616:RD16_05540:c.1019G>T	PRJNA266616:RD16_05540:p.Arg340Leu	PRJNA266616:RD16_05540:p.Arg340Leu	PRJNA266616:RD16_05540:c.1019G>T	No	Yes
Bp_E476	1181033	SNV	G	T	1	H374, H375, H378, H379, H380, H489, H542, H559, H561, H563, H622, H627	12	13	92.3077					No	-
Bp_E476	1192337	SNV	A	T	1	H379	1	13	7.69231	PRJNA266616:RD16_05600:c.2278A>T	PRJNA266616:RD16_05600:p.Ile760Phe	PRJNA266616:RD16_05600:p.Ile760Phe	PRJNA266616:RD16_05600:c.2278A>T	No	Yes
Bp_E476	1199775	SNV	G	T	1	H374, H375, H378, H379, H380, H489, H542, H559, H561, H563, H622, H627	12	13	92.3077					No	-
Bp_E476	1225392	SNV	G	A	1	H561	1	13	7.69231	PRJNA266616:RD16_05755:c.151G>A	PRJNA266616:RD16_05755:p.Ala51Thr	PRJNA266616:RD16_05755:p.Ala51Thr	PRJNA266616:RD16_05755:c.151G>A	No	Yes
Bp_E476	1227647	SNV	A	G	1	H375	1	13	7.69231					No	-
Bp_E476	1227648	SNV	A	C	1	H561, H563	2	13	15.3846					No	-
Bp_E476	1227649	SNV	C	T	1	H375	1	13	7.69231					No	-
Bp_E476	1238155	SNV	G	A	1	H563	1	13	7.69231	PRJNA266616:RD16_05815:c.732C>T			PRJNA266616:RD16_05815:c.732C>T	No	No
Bp_E476	1240114	SNV	G	C	1	H374, H561, H563, H564, H622	5	13	38.4615	PRJNA266616:RD16_05825:c.780C>G			PRJNA266616:RD16_05825:c.780C>G	No	No
Bp_E476	1248331	SNV	C	T	1	H374, H378, H379, H380, H489, H542, H559, H561, H563, H622, H627	11	13	84.6154					No	-
Bp_E476	1267818	SNV	G	T	1	H378, H542, H559	3	13	23.0769					No	-
Bp_E476	1269588	SNV	T	C	1	H374, H375, H378, H379, H380, H489, H542, H559, H561, H563, H564, H622, H627	13	13	100					No	-
Bp_E476	1272648	SNV	G	C	1	H375	1	13	7.69231	PRJNA266616:RD16_05995:c.72G>C			PRJNA266616:RD16_05995:c.72G>C	No	No
Bp_E476	1281231	SNV	T	C	1	H374, H378, H379, H380, H489, H542, H559, H561, H563, H564, H622, H627	12	13	92.3077	PRJNA266616:RD16_06035:c.655A>G	PRJNA266616:RD16_06035:p.Asn219Asp	PRJNA266616:RD16_06035:p.Asn219Asp	PRJNA266616:RD16_06035:c.655A>G	No	Yes
Bp_E476	1283561	SNV	C	T	1	H375	1	13	7.69231	PRJNA266616:RD16_06050:c.333C>T			PRJNA266616:RD16_06050:c.333C>T	No	No
Bp_E476	1289010	SNV	G	A	1	H622, H627	2	13	15.3846	PRJNA266616:RD16_06080:c.40C>T			PRJNA266616:RD16_06080:c.40C>T	No	No
Bp_E476	1295653	SNV	G	A	1	H374, H378, H380, H559, H561, H563, H564, H622	8	13	61.5385	PRJNA266616:RD16_06115:c.225G>A			PRJNA266616:RD16_06115:c.225G>A	No	No
Bp_E476	1314284	SNV	C	T	1	H563	1	13	7.69231	PRJNA266616:RD16_06220:c.102C>T			PRJNA266616:RD16_06220:c.102C>T	No	No
Bp_E476	1333208	SNV	C	T	1	H374, H561, H563, H564, H622	5	13	38.4615	PRJNA266616:RD16_06295:c.2519G>A	PRJNA266616:RD16_06295:p.Gly840Asp	PRJNA266616:RD16_06295:p.Gly840Asp	PRJNA266616:RD16_06295:c.2519G>A	No	Yes
Bp_E476	1337088	SNV	G	A	1	H374, H561, H563, H564	4	13	30.7692					No	-
Bp_E476	1342144	SNV	C	T	1	H375	1	13	7.69231	PRJNA266616:RD16_06315:c.657C>T			PRJNA266616:RD16_06315:c.657C>T	No	No
Bp_E476	1357223	SNV	A	G	1	H563	1	13	7.69231					No	-
Bp_E476	1358686	SNV	C	T	1	H374, H561, H563, H564	4	13	30.7692	PRJNA266616:RD16_06395:c.273G>A			PRJNA266616:RD16_06395:c.273G>A	No	No
Bp_E476	1365704	SNV	A	C	1	H374, H561, H563, H564, H622, H627	6	13	46.1538					No	-
Bp_E476	1367730	SNV	A	C	1	H374	1	13	7.69231	PRJNA266616:RD16_06435:c.947A>C	PRJNA266616:RD16_06435:p.Asn316Thr	PRJNA266616:RD16_06435:p.Asn316Thr	PRJNA266616:RD16_06435:c.947A>C	No	Yes
Bp_E476	1368679	SNV	C	T	1	H374, H375, H378, H380, H489, H542, H561, H563, H564, H622, H627	11	13	84.6154	PRJNA266616:RD16_06440:c.799C>T			PRJNA266616:RD16_06440:c.799C>T	No	No
Bp_E476	1383346	SNV	C	T	1	H375	1	13	7.69231					No	-
Bp_E476	1388597	SNV	C	G	1	H374, H561, H563, H564	4	13	30.7692	PRJNA266616:RD16_06575:c.625G>C	PRJNA266616:RD16_06575:p.Ala209Pro	PRJNA266616:RD16_06575:p.Ala209Pro	PRJNA266616:RD16_06575:c.625G>C	No	Yes
Bp_E476	1418125	SNV	G	A	1	H374, H561, H563, H564	4	13	30.7692	PRJNA266616:RD16_06685:c.888G>A			PRJNA266616:RD16_06685:c.888G>A	No	No
Bp_E476	1438099	SNV	A	G	1	H374, H375, H559, H561, H563, H564, H622	7	13	53.8462	PRJNA266616:RD16_06770:c.732T>C			PRJNA266616:RD16_06770:c.732T>C	No	No
Bp_E476	1447860	SNV	A	T	1	H374, H375, H378, H379, H380, H489, H542, H559, H561, H563, H622, H627	12	13	92.3077	PRJNA266616:RD16_06820:c.947T>A	PRJNA266616:RD16_06820:p.Leu316Gln	PRJNA266616:RD16_06820:p.Leu316Gln	PRJNA266616:RD16_06820:c.947T>A	No	Yes
Bp_E476	1477628	SNV	C	T	1	H622, H627	2	13	15.3846	PRJNA266616:RD16_06955:c.108G>A			PRJNA266616:RD16_06955:c.108G>A	No	No
Bp_E476	1478640	SNV	C	T	1	H375	1	13	7.69231	PRJNA266616:RD16_06965:c.25G>A	PRJNA266616:RD16_06965:p.Ala9Thr	PRJNA266616:RD16_06965:p.Ala9Thr	PRJNA266616:RD16_06965:c.25G>A	No	Yes
Bp_E476	1491771	SNV	C	T	1	H564	1	13	7.69231					No	-
Bp_E476	1526546	SNV	G	T	1	H375, H380, H559, H561, H563, H564, H622, H627	8	13	61.5385					No	-
Bp_E476	1529723	SNV	T	C	1	H622, H627	2	13	15.3846	PRJNA266616:RD16_07230:c.740T>C	PRJNA266616:RD16_07230:p.Leu247Pro	PRJNA266616:RD16_07230:p.Leu247Pro	PRJNA266616:RD16_07230:c.740T>C	No	Yes
Bp_E476	1537956	SNV	A	G	1	H375	1	13	7.69231	PRJNA266616:RD16_07265:c.2386A>G	PRJNA266616:RD16_07265:p.Ser796Gly	PRJNA266616:RD16_07265:p.Ser796Gly	PRJNA266616:RD16_07265:c.2386A>G	No	Yes
Bp_E476	1555884	SNV	A	G	1	H374, H378, H379, H380, H489, H542, H559, H561, H563, H564, H622, H627	12	13	92.3077	PRJNA266616:RD16_07355:c.5A>G	PRJNA266616:RD16_07355:p.Asn2Ser	PRJNA266616:RD16_07355:p.Asn2Ser	PRJNA266616:RD16_07355:c.5A>G	No	Yes
Bp_E476	1573925	SNV	G	A	1	H374, H375, H378, H379, H380, H489, H542, H559, H561, H563, H564, H622, H627	13	13	100	PRJNA266616:RD16_07440:c.527G>A	PRJNA266616:RD16_07440:p.Arg176Lys	PRJNA266616:RD16_07440:p.Arg176Lys	PRJNA266616:RD16_07440:c.527G>A	No	Yes
Bp_E476	1599050	SNV	C	T	1	H563	1	13	7.69231	PRJNA266616:RD16_07580:c.476G>A	PRJNA266616:RD16_07580:p.Trp159*	PRJNA266616:RD16_07580:p.Trp159*	PRJNA266616:RD16_07580:c.476G>A	No	Yes
Bp_E476	1621763	SNV	T	G	1	H374, H375, H378, H559, H561, H563, H564, H622	8	13	61.5385	PRJNA266616:RD16_07695:c.604T>G	PRJNA266616:RD16_07695:p.Trp202Gly	PRJNA266616:RD16_07695:p.Trp202Gly	PRJNA266616:RD16_07695:c.604T>G	No	Yes
Bp_E476	1624061	SNV	C	T	1	H374, H375, H378, H379, H380, H542, H559, H561, H563, H564, H622, H627	12	13	92.3077	PRJNA266616:RD16_07710:c.425C>T	PRJNA266616:RD16_07710:p.Ala142Val	PRJNA266616:RD16_07710:p.Ala142Val	PRJNA266616:RD16_07710:c.425C>T	No	Yes
Bp_E476	1624757	SNV	C	A	1	H375	1	13	7.69231					No	-
Bp_E476	1624760	SNV	C	T	1	H375	1	13	7.69231					No	-
Bp_E476	1656257	SNV	C	A	1	H379, H380, H489, H561, H563, H564	6	13	46.1538	PRJNA266616:RD16_07840:c.260C>A	PRJNA266616:RD16_07840:p.Ala87Glu	PRJNA266616:RD16_07840:p.Ala87Glu	PRJNA266616:RD16_07840:c.260C>A	No	Yes
Bp_E476	1658019	SNV	T	C	1	H374, H375, H378, H379, H380, H489, H542, H559, H561, H563, H564, H622, H627	13	13	100	PRJNA266616:RD16_07850:c.727A>G	PRJNA266616:RD16_07850:p.Asn243Asp	PRJNA266616:RD16_07850:p.Asn243Asp	PRJNA266616:RD16_07850:c.727A>G	No	Yes
Bp_E476	1659607	SNV	C	A	1	H375	1	13	7.69231					No	-
Bp_E476	1659610	SNV	C	T	1	H375	1	13	7.69231					No	-
Bp_E476	1661102	SNV	T	C	1	H374, H375, H378, H379, H380, H489, H542, H559, H561, H563, H564, H622, H627	13	13	100	PRJNA266616:RD16_07865:c.333T>C			PRJNA266616:RD16_07865:c.333T>C	No	No
Bp_E476	1680911	SNV	C	A	1	H378, H542, H561, H563, H622, H627	6	13	46.1538					No	-
Bp_E476	1688620	SNV	G	A	1	H379	1	13	7.69231	PRJNA266616:RD16_08000:c.157G>A	PRJNA266616:RD16_08000:p.Gly53Ser	PRJNA266616:RD16_08000:p.Gly53Ser	PRJNA266616:RD16_08000:c.157G>A	No	Yes
Bp_E476	1691143	SNV	G	A	1	H374, H378, H379, H380, H542, H559, H561, H563, H564, H622	10	13	76.9231					No	-
Bp_E476	1691147	SNV	C	T	1	H374, H378, H379, H380, H542, H559, H561, H563, H564, H622, H627	11	13	84.6154					No	-
Bp_E476	1698485	SNV	G	T	1	H489	1	13	7.69231	PRJNA266616:RD16_08045:c.271G>T	PRJNA266616:RD16_08045:p.Val91Leu	PRJNA266616:RD16_08045:p.Val91Leu	PRJNA266616:RD16_08045:c.271G>T	No	Yes
Bp_E476	1701379	SNV	C	T	1	H622, H627	2	13	15.3846					No	-
Bp_E476	1705905	SNV	C	A	1	H374	1	13	7.69231	PRJNA266616:RD16_08070:c.246G>T	PRJNA266616:RD16_08070:p.Glu82Asp	PRJNA266616:RD16_08070:p.Glu82Asp	PRJNA266616:RD16_08070:c.246G>T	No	Yes
Bp_E476	1712122	SNV	C	T	1	H375	1	13	7.69231	PRJNA266616:RD16_08090:c.784G>A	PRJNA266616:RD16_08090:p.Ala262Thr	PRJNA266616:RD16_08090:p.Ala262Thr	PRJNA266616:RD16_08090:c.784G>A	No	Yes
Bp_E476	1740220	SNV	G	A	1	H380	1	13	7.69231	PRJNA266616:RD16_08205:c.11G>A	PRJNA266616:RD16_08205:p.Arg4His	PRJNA266616:RD16_08205:p.Arg4His	PRJNA266616:RD16_08205:c.11G>A	No	Yes
Bp_E476	1747791	SNV	G	A	1	H374, H378, H379, H380, H489, H542, H559, H561, H563, H622, H627	11	13	84.6154					No	-
Bp_E476	1747795	SNV	C	T	1	H374, H378, H379, H380, H489, H542, H559, H561, H563, H622, H627	11	13	84.6154					No	-
Bp_E476	1748850	SNV	T	C	1	H374, H375, H378, H379, H380, H542, H559, H561, H563, H564, H622, H627	12	13	92.3077	PRJNA266616:RD16_08255:c.1477A>G	PRJNA266616:RD16_08255:p.Ser493Gly	PRJNA266616:RD16_08255:p.Ser493Gly	PRJNA266616:RD16_08255:c.1477A>G	No	Yes
Bp_E476	1752133	SNV	T	C	1	H374, H378, H379, H380, H542, H559, H561, H563, H622, H627	10	13	76.9231					No	-
Bp_E476	1758979	SNV	T	C	1	H374, H375, H378, H379, H380, H489, H542, H559, H561, H563, H564, H622, H627	13	13	100	PRJNA266616:RD16_08290:c.227A>G	PRJNA266616:RD16_08290:p.Asp76Gly	PRJNA266616:RD16_08290:p.Asp76Gly	PRJNA266616:RD16_08290:c.227A>G	No	Yes
Bp_E476	1767706	SNV	A	C	1	H380	1	13	7.69231	PRJNA266616:RD16_08340:c.481A>C	PRJNA266616:RD16_08340:p.Thr161Pro	PRJNA266616:RD16_08340:p.Thr161Pro	PRJNA266616:RD16_08340:c.481A>C	No	Yes
Bp_E476	1775545	Deletion	C	-	1	H375	1	13	7.69231	PRJNA266616:RD16_08390:c.941delG	PRJNA266616:RD16_08390:p.Gly314fs	PRJNA266616:RD16_08390:p.Gly314fs	PRJNA266616:RD16_08390:c.941delG	No	Yes
Bp_E476	1785862	SNV	T	C	1	H561, H563, H564	3	13	23.0769	PRJNA266616:RD16_08435:c.2043T>C			PRJNA266616:RD16_08435:c.2043T>C	No	No
Bp_E476	1804289	SNV	C	A	1	H374, H561, H563	3	13	23.0769					No	-
Bp_E476	1814709	SNV	C	T	1	H374, H378, H379, H380, H489, H542, H559, H561, H563, H564, H622, H627	12	13	92.3077	PRJNA266616:RD16_08590:c.11C>T	PRJNA266616:RD16_08590:p.Thr4Met	PRJNA266616:RD16_08590:p.Thr4Met	PRJNA266616:RD16_08590:c.11C>T	No	Yes
Bp_E476	1828129	SNV	G	A	1	H374	1	13	7.69231	PRJNA266616:RD16_08655:c.874G>A	PRJNA266616:RD16_08655:p.Glu292Lys	PRJNA266616:RD16_08655:p.Glu292Lys	PRJNA266616:RD16_08655:c.874G>A	No	Yes
Bp_E476	1833062	SNV	C	T	1	H622, H627	2	13	15.3846	PRJNA266616:RD16_08680:c.1494G>A			PRJNA266616:RD16_08680:c.1494G>A	No	No
Bp_E476	1835951	SNV	G	A	1	H374, H378, H379, H380, H489, H542, H559, H561, H563, H564, H622, H627	12	13	92.3077					No	-
Bp_E476	1863845	SNV	C	T	1	H374, H375, H378, H379, H380, H489, H542, H559, H561, H563, H564, H622, H627	13	13	100	PRJNA266616:RD16_08790:c.109G>A	PRJNA266616:RD16_08790:p.Ala37Thr	PRJNA266616:RD16_08790:p.Ala37Thr	PRJNA266616:RD16_08790:c.109G>A	No	Yes
Bp_E476	1867470	Deletion	G	-	1	H489	1	13	7.69231					No	-
Bp_E476	1870966	SNV	A	G	1	H374, H375, H378, H379, H380, H489, H542, H559, H561, H563, H564, H622, H627	13	13	100	PRJNA266616:RD16_08840:c.196A>G	PRJNA266616:RD16_08840:p.Met66Val	PRJNA266616:RD16_08840:p.Met66Val	PRJNA266616:RD16_08840:c.196A>G	No	Yes
Bp_E476	1872612	SNV	C	T	1	H375	1	13	7.69231					No	-
Bp_E476	1889682	SNV	G	T	1	H374, H375, H378, H379, H380, H489, H542, H559, H561, H563, H564, H622, H627	13	13	100	PRJNA266616:RD16_08935:c.137G>T	PRJNA266616:RD16_08935:p.Arg46Leu	PRJNA266616:RD16_08935:p.Arg46Leu	PRJNA266616:RD16_08935:c.137G>T	No	Yes
Bp_E476	1894861	SNV	G	T	1	H374, H375, H378, H379, H380, H489, H542, H559, H561, H563, H564, H622, H627	13	13	100	PRJNA266616:RD16_08965:c.707C>A	PRJNA266616:RD16_08965:p.Ala236Glu	PRJNA266616:RD16_08965:p.Ala236Glu	PRJNA266616:RD16_08965:c.707C>A	No	Yes
Bp_E476	1908324	SNV	G	A	1	H378, H380, H489, H542, H559, H563, H622	7	13	53.8462					No	-
Bp_E476	1908326	SNV	T	C	1	H374, H378, H380, H489, H542, H559, H563, H622	8	13	61.5385					No	-
Bp_E476	1908397	SNV	A	C	1	H559	1	13	7.69231	PRJNA266616:RD16_09040:c.42A>C			PRJNA266616:RD16_09040:c.42A>C	No	No
Bp_E476	1919729	SNV	G	T	1	H375	1	13	7.69231	PRJNA266616:RD16_09090:c.480C>A	PRJNA266616:RD16_09090:p.Asp160Glu	PRJNA266616:RD16_09090:p.Asp160Glu	PRJNA266616:RD16_09090:c.480C>A	No	Yes
Bp_E476	1927679	SNV	C	T	1	H561	1	13	7.69231	PRJNA266616:RD16_09130:c.558C>T			PRJNA266616:RD16_09130:c.558C>T	No	No
Bp_E476	1940877	SNV	A	G	1	H374, H378, H379, H380, H542, H559, H561, H563, H564, H622, H627	11	13	84.6154					No	-
Bp_E476	1941511	SNV	A	G	1	H374, H375, H378, H380, H559, H561, H563, H564, H622, H627	10	13	76.9231	PRJNA266616:RD16_09195:c.179A>G	PRJNA266616:RD16_09195:p.Asp60Gly	PRJNA266616:RD16_09195:p.Asp60Gly	PRJNA266616:RD16_09195:c.179A>G	No	Yes
Bp_E476	1945373	SNV	A	G	1	H375	1	13	7.69231	PRJNA266616:RD16_09215:c.85T>C	PRJNA266616:RD16_09215:p.Ser29Pro	PRJNA266616:RD16_09215:p.Ser29Pro	PRJNA266616:RD16_09215:c.85T>C	No	Yes
Bp_E476	1945585	SNV	T	C	1	H379, H380, H627	3	13	23.0769	PRJNA266616:RD16_09220:c.874A>G	PRJNA266616:RD16_09220:p.Lys292Glu	PRJNA266616:RD16_09220:p.Lys292Glu	PRJNA266616:RD16_09220:c.874A>G	Yes	Yes
Bp_E476	1945587	SNV	T	C	1	H380	1	13	7.69231	PRJNA266616:RD16_09220:c.872A>G	PRJNA266616:RD16_09220:p.Asp291Gly	PRJNA266616:RD16_09220:p.Asp291Gly	PRJNA266616:RD16_09220:c.872A>G	Yes	Yes
Bp_E476	1946534	SNV	G	A	1	H561, H563	2	13	15.3846					No	-
Bp_E476	1946537	SNV	G	T	1	H374, H561, H563	3	13	23.0769					No	-
Bp_E476	1950965	SNV	G	T	1	H375	1	13	7.69231	PRJNA266616:RD16_09245:c.410G>T	PRJNA266616:RD16_09245:p.Arg137Leu	PRJNA266616:RD16_09245:p.Arg137Leu	PRJNA266616:RD16_09245:c.410G>T	No	Yes
Bp_E476	1952357	SNV	A	G	1	H375	1	13	7.69231					No	-
Bp_E476	1964829	SNV	A	G	1	H374, H375, H378, H379, H380, H489, H542, H559, H561, H563, H564, H622, H627	13	13	100	PRJNA266616:RD16_09310:c.279T>C			PRJNA266616:RD16_09310:c.279T>C	No	No
Bp_E476	1976097	SNV	T	C	1	H374, H375, H378, H379, H380, H489, H542, H559, H561, H563, H564, H622, H627	13	13	100	PRJNA266616:RD16_09365:c.2113A>G	PRJNA266616:RD16_09365:p.Lys705Glu	PRJNA266616:RD16_09365:p.Lys705Glu	PRJNA266616:RD16_09365:c.2113A>G	No	Yes
Bp_E476	1994596	SNV	T	C	1	H374, H375, H378, H379, H380, H489, H542, H559, H561, H563, H564, H622, H627	13	13	100	PRJNA266616:RD16_09395:c.356T>C	PRJNA266616:RD16_09395:p.Phe119Ser	PRJNA266616:RD16_09395:p.Phe119Ser	PRJNA266616:RD16_09395:c.356T>C	No	Yes
Bp_E476	2029302	SNV	G	A	1	H375	1	13	7.69231					No	-
Bp_E476	2063755	SNV	G	A	1	H375	1	13	7.69231	PRJNA266616:RD16_09740:c.1361G>A	PRJNA266616:RD16_09740:p.Gly454Asp	PRJNA266616:RD16_09740:p.Gly454Asp	PRJNA266616:RD16_09740:c.1361G>A	No	Yes
Bp_E476	2090542	SNV	T	C	1	H374, H375, H378, H379, H380, H489, H542, H559, H561, H563, H564, H622, H627	13	13	100	PRJNA266616:RD16_09850:c.108T>C			PRJNA266616:RD16_09850:c.108T>C	No	No
Bp_E476	2112991	SNV	A	G	1	H374, H375, H378, H380, H489, H542, H561, H563, H564, H627	10	13	76.9231	PRJNA266616:RD16_09930:c.309T>C			PRJNA266616:RD16_09930:c.309T>C	No	No
Bp_E476	2134708	SNV	G	A	1	H380	1	13	7.69231					No	-
Bp_E476	2143622	SNV	T	G	1	H374	1	13	7.69231					No	-
Bp_E476	2144868	Deletion	G	-	1	H622, H627	2	13	15.3846					No	-
Bp_E476	2151666	SNV	T	A	1	H374, H375, H378, H379, H380, H489, H542, H559, H561, H563, H564, H622, H627	13	13	100	PRJNA266616:RD16_10125:c.47T>A	PRJNA266616:RD16_10125:p.Leu16Gln	PRJNA266616:RD16_10125:p.Leu16Gln	PRJNA266616:RD16_10125:c.47T>A	No	Yes
Bp_E476	2176479	SNV	C	T	1	H379	1	13	7.69231					No	-
Bp_E476	2179647	SNV	C	T	1	H561	1	13	7.69231	PRJNA266616:RD16_10250:c.1140C>T			PRJNA266616:RD16_10250:c.1140C>T	No	No
Bp_E476	2183946	SNV	G	A	1	H374, H375, H378, H379, H380, H489, H542, H559, H561, H563, H564, H622, H627	13	13	100					No	-
Bp_E476	2183948	SNV	T	C	1	H374, H375, H378, H379, H380, H489, H542, H559, H561, H563, H564, H622, H627	13	13	100					No	-
Bp_E476	2195559	SNV	T	C	1	H374, H378, H379, H380, H542, H559, H561, H563, H564, H622, H627	11	13	84.6154					No	-
Bp_E476	2205220	SNV	A	G	1	H622	1	13	7.69231	PRJNA266616:RD16_10375:c.1263A>G			PRJNA266616:RD16_10375:c.1263A>G	No	No
Bp_E476	2205235	SNV	A	G	1	H374, H378, H380, H542, H561, H563	6	13	46.1538	PRJNA266616:RD16_10375:c.1278A>G			PRJNA266616:RD16_10375:c.1278A>G	No	No
Bp_E476	2205250	SNV	G	A	1	H374, H378, H379, H561, H563, H564, H622	7	13	53.8462	PRJNA266616:RD16_10375:c.1293G>A			PRJNA266616:RD16_10375:c.1293G>A	No	No
Bp_E476	2208591	SNV	A	G	1	H374, H561, H563, H564, H622	5	13	38.4615	PRJNA266616:RD16_10380:c.3221A>G	PRJNA266616:RD16_10380:p.Asn1074Ser	PRJNA266616:RD16_10380:p.Asn1074Ser	PRJNA266616:RD16_10380:c.3221A>G	No	Yes
Bp_E476	2218848	Deletion	C	-	1	H379	1	13	7.69231					No	-
Bp_E476	2231904	SNV	A	G	1	H374, H375, H378, H379, H380, H542, H559, H561, H563, H564, H622, H627	12	13	92.3077	PRJNA266616:RD16_10500:c.419T>C	PRJNA266616:RD16_10500:p.Leu140Pro	PRJNA266616:RD16_10500:p.Leu140Pro	PRJNA266616:RD16_10500:c.419T>C	No	Yes
Bp_E476	2238484	SNV	G	A	1	H380	1	13	7.69231					No	-
Bp_E476	2239657	SNV	A	C	1	H374, H378, H489, H542, H561, H563, H622, H627	8	13	61.5385					No	-
Bp_E476	2241066	SNV	G	T	1	H564	1	13	7.69231					No	-
Bp_E476	2251482	SNV	A	G	1	H375	1	13	7.69231	PRJNA266616:RD16_10600:c.20T>C	PRJNA266616:RD16_10600:p.Val7Ala	PRJNA266616:RD16_10600:p.Val7Ala	PRJNA266616:RD16_10600:c.20T>C	No	Yes
Bp_E476	2253106	SNV	G	T	1	H374, H375, H378, H379, H489, H542, H559, H561, H563, H622, H627	11	13	84.6154					No	-
Bp_E476	2254665	SNV	G	A	1	H374, H375, H378, H379, H380, H489, H542, H559, H561, H563, H564, H622, H627	13	13	100	PRJNA266616:RD16_10615:c.1021G>A	PRJNA266616:RD16_10615:p.Ala341Thr	PRJNA266616:RD16_10615:p.Ala341Thr	PRJNA266616:RD16_10615:c.1021G>A	No	Yes
Bp_E476	2269392	SNV	C	T	1	H374, H375, H378, H379, H380, H489, H542, H559, H561, H563, H564, H622, H627	13	13	100	PRJNA266616:RD16_10695:c.922G>A	PRJNA266616:RD16_10695:p.Glu308Lys	PRJNA266616:RD16_10695:p.Glu308Lys	PRJNA266616:RD16_10695:c.922G>A	No	Yes
Bp_E476	2271460	SNV	G	C	1	H561, H563, H564	3	13	23.0769	PRJNA266616:RD16_10705:c.24G>C	PRJNA266616:RD16_10705:p.Gln8His	PRJNA266616:RD16_10705:p.Gln8His	PRJNA266616:RD16_10705:c.24G>C	No	Yes
Bp_E476	2276856	SNV	T	C	1	H561, H563, H564	3	13	23.0769	PRJNA266616:RD16_10730:c.158T>C	PRJNA266616:RD16_10730:p.Val53Ala	PRJNA266616:RD16_10730:p.Val53Ala	PRJNA266616:RD16_10730:c.158T>C	No	Yes
Bp_E476	2293654	Deletion	T	-	1	H375	1	13	7.69231					No	-
Bp_E476	2350309	SNV	G	T	1	H374, H375, H378, H379, H380, H559, H561, H563, H622, H627	10	13	76.9231					No	-
Bp_E476	2365417	SNV	G	A	1	H374, H375, H378, H379, H380, H489, H542, H559, H561, H563, H564, H622, H627	13	13	100	PRJNA266616:RD16_11160:c.111G>A			PRJNA266616:RD16_11160:c.111G>A	No	No
Bp_E476	2366986	SNV	G	A	1	H375	1	13	7.69231	PRJNA266616:RD16_11165:c.1923C>T			PRJNA266616:RD16_11165:c.1923C>T	No	No
Bp_E476	2371435	SNV	A	G	1	H374, H375, H378, H379, H380, H489, H542, H559, H561, H563, H564, H622, H627	13	13	100	PRJNA266616:RD16_11175:c.425A>G	PRJNA266616:RD16_11175:p.His142Arg	PRJNA266616:RD16_11175:p.His142Arg	PRJNA266616:RD16_11175:c.425A>G	No	Yes
Bp_E476	2371821	SNV	G	A	1	H489	1	13	7.69231	PRJNA266616:RD16_11175:c.811G>A	PRJNA266616:RD16_11175:p.Ala271Thr	PRJNA266616:RD16_11175:p.Ala271Thr	PRJNA266616:RD16_11175:c.811G>A	No	Yes
Bp_E476	2372709	Deletion	T	-	1	H374, H375, H378, H379, H380, H489, H542, H559, H561, H563, H564, H622, H627	13	13	100	PRJNA266616:RD16_11180:c.839delA	PRJNA266616:RD16_11180:p.Gln280fs	PRJNA266616:RD16_11180:p.Gln280fs	PRJNA266616:RD16_11180:c.839delA	No	Yes
Bp_E476	2375385	SNV	C	T	1	H375	1	13	7.69231	PRJNA266616:RD16_11200:c.1677G>A			PRJNA266616:RD16_11200:c.1677G>A	No	No
Bp_E476	2385865	SNV	T	C	1	H374, H378, H379, H380, H542, H559, H561, H563, H564, H622, H627	11	13	84.6154	PRJNA266616:RD16_11265:c.341A>G	PRJNA266616:RD16_11265:p.Tyr114Cys	PRJNA266616:RD16_11265:p.Tyr114Cys	PRJNA266616:RD16_11265:c.341A>G	No	Yes
Bp_E476	2404340	SNV	G	A	1	H374, H378, H379, H380, H489, H542, H559, H561, H563, H564, H622, H627	12	13	92.3077	PRJNA266616:RD16_11375:c.484G>A	PRJNA266616:RD16_11375:p.Gly162Ser	PRJNA266616:RD16_11375:p.Gly162Ser	PRJNA266616:RD16_11375:c.484G>A	No	Yes
Bp_E476	2405180	SNV	G	C	1	H374, H542, H561, H563, H564, H622	6	13	46.1538	PRJNA266616:RD16_11380:c.899C>G	PRJNA266616:RD16_11380:p.Thr300Ser	PRJNA266616:RD16_11380:p.Thr300Ser	PRJNA266616:RD16_11380:c.899C>G	No	Yes
Bp_E476	2407083	SNV	C	T	1	H375	1	13	7.69231	PRJNA266616:RD16_11390:c.596G>A	PRJNA266616:RD16_11390:p.Gly199Asp	PRJNA266616:RD16_11390:p.Gly199Asp	PRJNA266616:RD16_11390:c.596G>A	No	Yes
Bp_E476	2409716	SNV	C	A	1	H374, H375, H378, H559, H561, H563, H564, H622, H627	9	13	69.2308	PRJNA266616:RD16_11400:c.536G>T	PRJNA266616:RD16_11400:p.Arg179Leu	PRJNA266616:RD16_11400:p.Arg179Leu	PRJNA266616:RD16_11400:c.536G>T	No	Yes
Bp_E476	2433022	SNV	T	G	1	H375, H378, H379, H561, H563	5	13	38.4615					No	-
Bp_E476	2445058	SNV	C	T	1	H375	1	13	7.69231					No	-
Bp_E476	2445527	SNV	C	T	1	H374	1	13	7.69231	PRJNA266616:RD16_11555:c.440C>T	PRJNA266616:RD16_11555:p.Ser147Phe	PRJNA266616:RD16_11555:p.Ser147Phe	PRJNA266616:RD16_11555:c.440C>T	No	Yes
Bp_E476	2459518	SNV	A	G	1	H375	1	13	7.69231					No	-
Bp_E476	2459520	SNV	C	T	1	H375	1	13	7.69231					No	-
Bp_E476	2472669	SNV	C	T	1	H375	1	13	7.69231	PRJNA266616:RD16_11675:c.1381C>T	PRJNA266616:RD16_11675:p.Pro461Ser	PRJNA266616:RD16_11675:p.Pro461Ser	PRJNA266616:RD16_11675:c.1381C>T	No	Yes
Bp_E476	2482743	SNV	C	A	1	H374, H375, H378, H379, H380, H489, H542, H559, H561, H563, H564, H622, H627	13	13	100	PRJNA266616:RD16_11710:c.2491G>T	PRJNA266616:RD16_11710:p.Gly831Cys	PRJNA266616:RD16_11710:p.Gly831Cys	PRJNA266616:RD16_11710:c.2491G>T	No	Yes
Bp_E476	2492459	SNV	C	T	1	H375	1	13	7.69231					No	-
Bp_E476	2498501	SNV	G	A	1	H379	1	13	7.69231	PRJNA266616:RD16_11775:c.95C>T	PRJNA266616:RD16_11775:p.Ala32Val	PRJNA266616:RD16_11775:p.Ala32Val	PRJNA266616:RD16_11775:c.95C>T	No	Yes
Bp_E476	2499628	SNV	T	C	1	H374, H378, H379, H380, H489, H542, H559, H561, H563, H564, H622, H627	12	13	92.3077	PRJNA266616:RD16_11780:c.78A>G			PRJNA266616:RD16_11780:c.78A>G	No	No
Bp_E476	2504048	SNV	A	G	1	H374, H375, H378, H379, H380, H489, H542, H559, H561, H563, H564, H622, H627	13	13	100	PRJNA266616:RD16_11800:c.405A>G			PRJNA266616:RD16_11800:c.405A>G	No	No
Bp_E476	2507487	SNV	G	T	1	H563	1	13	7.69231	PRJNA266616:RD16_11815:c.867G>T	PRJNA266616:RD16_11815:p.Gln289His	PRJNA266616:RD16_11815:p.Gln289His	PRJNA266616:RD16_11815:c.867G>T	No	Yes
Bp_E476	2509480	SNV	C	A	1	H374, H375, H378, H379, H380, H489, H542, H559, H561, H563, H564, H622, H627	13	13	100	PRJNA266616:RD16_11830:c.620G>T	PRJNA266616:RD16_11830:p.Cys207Phe	PRJNA266616:RD16_11830:p.Cys207Phe	PRJNA266616:RD16_11830:c.620G>T	No	Yes
Bp_E476	2516781	SNV	T	C	1	H379, H380, H489, H561, H563, H564	6	13	46.1538					No	-
Bp_E476	2540798	SNV	G	A	1	H561	1	13	7.69231	PRJNA266616:RD16_11985:c.37C>T	PRJNA266616:RD16_11985:p.Pro13Ser	PRJNA266616:RD16_11985:p.Pro13Ser	PRJNA266616:RD16_11985:c.37C>T	No	Yes
Bp_E476	2548926	SNV	G	A	1	H622	1	13	7.69231	PRJNA266616:RD16_12020:c.1409C>T	PRJNA266616:RD16_12020:p.Ala470Val	PRJNA266616:RD16_12020:p.Ala470Val	PRJNA266616:RD16_12020:c.1409C>T	No	Yes
Bp_E476	2552227	Deletion	G	-	1	H375	1	13	7.69231	PRJNA266616:RD16_12030:c.14delC	PRJNA266616:RD16_12030:p.Pro5fs	PRJNA266616:RD16_12030:p.Pro5fs	PRJNA266616:RD16_12030:c.14delC	No	Yes
Bp_E476	2569706	SNV	C	A	1	H374, H375, H378, H379, H380, H489, H542, H559, H561, H563, H564, H622, H627	13	13	100	PRJNA266616:RD16_12115:c.376G>T	PRJNA266616:RD16_12115:p.Val126Leu	PRJNA266616:RD16_12115:p.Val126Leu	PRJNA266616:RD16_12115:c.376G>T	No	Yes
Bp_E476	2580621	SNV	T	C	1	H375	1	13	7.69231					No	-
Bp_E476	2583380	SNV	C	T	1	H380	1	13	7.69231	PRJNA266616:RD16_12180:c.130G>A	PRJNA266616:RD16_12180:p.Ala44Thr	PRJNA266616:RD16_12180:p.Ala44Thr	PRJNA266616:RD16_12180:c.130G>A	No	Yes
Bp_E476	2593100	SNV	T	C	1	H374, H375, H378, H379, H380, H489, H542, H559, H561, H563, H564, H622, H627	13	13	100	PRJNA266616:RD16_12235:c.918A>G			PRJNA266616:RD16_12235:c.918A>G	No	No
Bp_E476	2601638	SNV	T	G	1	H378, H542, H559	3	13	23.0769					No	-
Bp_E476	2606420	SNV	G	A	1	H375	1	13	7.69231					No	-
Bp_E476	2606423	SNV	G	T	1	H375, H379	2	13	15.3846					No	-
Bp_E476	2632161	SNV	C	A	1	H374, H379, H489, H542, H559, H563, H622, H627	8	13	61.5385					No	-
Bp_E476	2633113	SNV	A	G	1	H379	1	13	7.69231	PRJNA266616:RD16_12435:c.874A>G	PRJNA266616:RD16_12435:p.Lys292Glu	PRJNA266616:RD16_12435:p.Lys292Glu	PRJNA266616:RD16_12435:c.874A>G	No	Yes
Bp_E476	2640489	SNV	T	C	1	H374, H561, H563, H564	4	13	30.7692	PRJNA266616:RD16_12460:c.245T>C	PRJNA266616:RD16_12460:p.Ile82Thr	PRJNA266616:RD16_12460:p.Ile82Thr	PRJNA266616:RD16_12460:c.245T>C	No	Yes
Bp_E476	2644454	SNV	C	A	1	H374, H375, H378, H379, H380, H542, H559, H561, H563, H622, H627	11	13	84.6154	PRJNA266616:RD16_12475:c.819G>T	PRJNA266616:RD16_12475:p.Gln273His	PRJNA266616:RD16_12475:p.Gln273His	PRJNA266616:RD16_12475:c.819G>T	No	Yes
Bp_E476	2645348	SNV	A	G	1	H380	1	13	7.69231					No	-
Bp_E476	2645352	SNV	T	C	1	H380	1	13	7.69231					No	-
Bp_E476	2655862	SNV	T	C	1	H622, H627	2	13	15.3846	PRJNA266616:RD16_12535:c.638T>C	PRJNA266616:RD16_12535:p.Phe213Ser	PRJNA266616:RD16_12535:p.Phe213Ser	PRJNA266616:RD16_12535:c.638T>C	No	Yes
Bp_E476	2662551	SNV	G	A	1	H374, H378, H379, H380, H489, H542, H559, H561, H563, H564, H622, H627	12	13	92.3077	PRJNA266616:RD16_12560:c.194C>T	PRJNA266616:RD16_12560:p.Thr65Ile	PRJNA266616:RD16_12560:p.Thr65Ile	PRJNA266616:RD16_12560:c.194C>T	No	Yes
Bp_E476	2668873	SNV	A	C	1	H622, H627	2	13	15.3846	PRJNA266616:RD16_12595:c.13A>C	PRJNA266616:RD16_12595:p.Thr5Pro	PRJNA266616:RD16_12595:p.Thr5Pro	PRJNA266616:RD16_12595:c.13A>C	No	Yes
Bp_E476	2674137	SNV	T	G	1	H374, H375, H378, H379, H380, H489, H542, H559, H561, H563, H564, H622, H627	13	13	100	PRJNA266616:RD16_12620:c.187A>C	PRJNA266616:RD16_12620:p.Ile63Leu	PRJNA266616:RD16_12620:p.Ile63Leu	PRJNA266616:RD16_12620:c.187A>C	No	Yes
Bp_E476	2691685	SNV	C	T	1	H564	1	13	7.69231	PRJNA266616:RD16_12705:c.627G>A	PRJNA266616:RD16_12705:p.Met209Ile	PRJNA266616:RD16_12705:p.Met209Ile	PRJNA266616:RD16_12705:c.627G>A	No	Yes
Bp_E476	2716658	SNV	A	G	1	H563	1	13	7.69231	PRJNA266616:RD16_12830:c.575T>C	PRJNA266616:RD16_12830:p.Val192Ala	PRJNA266616:RD16_12830:p.Val192Ala	PRJNA266616:RD16_12830:c.575T>C	No	Yes
Bp_E476	2747631	SNV	G	A	1	H374, H561, H563, H564, H622	5	13	38.4615	PRJNA266616:RD16_13020:c.588C>T			PRJNA266616:RD16_13020:c.588C>T	No	No
Bp_E476	2770649	SNV	G	A	1	H563	1	13	7.69231	PRJNA266616:RD16_13130:c.491C>T	PRJNA266616:RD16_13130:p.Ala164Val	PRJNA266616:RD16_13130:p.Ala164Val	PRJNA266616:RD16_13130:c.491C>T	No	Yes
Bp_E476	2779029	SNV	C	T	1	H375	1	13	7.69231	PRJNA266616:RD16_13165:c.329G>A	PRJNA266616:RD16_13165:p.Arg110His	PRJNA266616:RD16_13165:p.Arg110His	PRJNA266616:RD16_13165:c.329G>A	No	Yes
Bp_E476	2783851	SNV	T	C	1	H374	1	13	7.69231					No	-
Bp_E476	2798209	SNV	A	G	1	H378, H542, H559	3	13	23.0769					No	-
Bp_E476	2802959	SNV	C	T	1	H375	1	13	7.69231	PRJNA266616:RD16_13270:c.773G>A	PRJNA266616:RD16_13270:p.Arg258His	PRJNA266616:RD16_13270:p.Arg258His	PRJNA266616:RD16_13270:c.773G>A	No	Yes
Bp_E476	2829475	SNV	C	A	1	H375	1	13	7.69231	PRJNA266616:RD16_13415:c.660G>T			PRJNA266616:RD16_13415:c.660G>T	No	No
Bp_E476	2855976	SNV	G	A	1	H374	1	13	7.69231	PRJNA266616:RD16_13500:c.1364C>T	PRJNA266616:RD16_13500:p.Ser455Phe	PRJNA266616:RD16_13500:p.Ser455Phe	PRJNA266616:RD16_13500:c.1364C>T	No	Yes
Bp_E476	2857341	SNV	G	A	1	H542	1	13	7.69231					No	-
Bp_E476	2857458	SNV	T	C	1	H622, H627	2	13	15.3846					No	-
Bp_E476	2862269	SNV	A	G	1	H374, H375, H378, H379, H380, H489, H542, H559, H561, H563, H564, H622, H627	13	13	100					No	-
Bp_E476	2867049	SNV	T	C	1	H374, H375, H378, H379, H380, H489, H542, H559, H563, H622, H627	11	13	84.6154					No	-
Bp_E476	2883284	SNV	T	G	1	H374, H375, H561, H563, H564, H622	6	13	46.1538					No	-
Bp_E476	2892542	SNV	G	A	1	H374, H375, H378, H380, H559, H561, H563, H564, H622, H627	10	13	76.9231	PRJNA266616:RD16_13675:c.246G>A			PRJNA266616:RD16_13675:c.246G>A	No	No
Bp_E476	2898994	SNV	C	T	1	H489	1	13	7.69231	PRJNA266616:RD16_13710:c.327C>T			PRJNA266616:RD16_13710:c.327C>T	No	No
Bp_E476	2899519	SNV	A	T	1	H561	1	13	7.69231	PRJNA266616:RD16_13715:c.947T>A	PRJNA266616:RD16_13715:p.Leu316Gln	PRJNA266616:RD16_13715:p.Leu316Gln	PRJNA266616:RD16_13715:c.947T>A	No	Yes
Bp_E476	2904530	SNV	A	G	1	H374, H375, H378, H379, H380, H542, H559, H561, H563, H564, H622, H627	12	13	92.3077	PRJNA266616:RD16_13730:c.874A>G	PRJNA266616:RD16_13730:p.Lys292Glu	PRJNA266616:RD16_13730:p.Lys292Glu	PRJNA266616:RD16_13730:c.874A>G	No	Yes
Bp_E476	2912669	SNV	A	C	1	H561	1	13	7.69231	PRJNA266616:RD16_13775:c.819T>G	PRJNA266616:RD16_13775:p.His273Gln	PRJNA266616:RD16_13775:p.His273Gln	PRJNA266616:RD16_13775:c.819T>G	No	Yes
Bp_E476	2919508	SNV	T	C	1	H374	1	13	7.69231	PRJNA266616:RD16_13800:c.655A>G	PRJNA266616:RD16_13800:p.Thr219Ala	PRJNA266616:RD16_13800:p.Thr219Ala	PRJNA266616:RD16_13800:c.655A>G	No	Yes
Bp_E476	2928990	SNV	A	G	1	H375	1	13	7.69231					No	-
Bp_E476	2929450	SNV	G	A	1	H375	1	13	7.69231	PRJNA266616:RD16_13850:c.3665C>T	PRJNA266616:RD16_13850:p.Ala1222Val	PRJNA266616:RD16_13850:p.Ala1222Val	PRJNA266616:RD16_13850:c.3665C>T	No	Yes
Bp_E476	2934153	SNV	T	G	1	H374, H375, H378, H379, H380, H489, H542, H559, H561, H563, H564, H622, H627	13	13	100	PRJNA266616:RD16_13860:c.1465A>C	PRJNA266616:RD16_13860:p.Ser489Arg	PRJNA266616:RD16_13860:p.Ser489Arg	PRJNA266616:RD16_13860:c.1465A>C	No	Yes
Bp_E476	2938518	SNV	G	A	1	H374	1	13	7.69231	PRJNA266616:RD16_13870:c.758C>T	PRJNA266616:RD16_13870:p.Ala253Val	PRJNA266616:RD16_13870:p.Ala253Val	PRJNA266616:RD16_13870:c.758C>T	No	Yes
Bp_E476	2952931	SNV	G	A	1	H564	1	13	7.69231	PRJNA266616:RD16_13915:c.222C>T			PRJNA266616:RD16_13915:c.222C>T	No	No
Bp_E476	2976531	SNV	C	T	1	H374, H375, H378, H379, H380, H489, H542, H559, H561, H563, H564, H622, H627	13	13	100	PRJNA266616:RD16_14040:c.1411C>T	PRJNA266616:RD16_14040:p.Arg471Cys	PRJNA266616:RD16_14040:p.Arg471Cys	PRJNA266616:RD16_14040:c.1411C>T	No	Yes
Bp_E476	2982249	SNV	G	A	1	H489	1	13	7.69231	PRJNA266616:RD16_14075:c.185C>T	PRJNA266616:RD16_14075:p.Ala62Val	PRJNA266616:RD16_14075:p.Ala62Val	PRJNA266616:RD16_14075:c.185C>T	No	Yes
Bp_E476	2986469	SNV	A	C	1	H374, H561, H563, H564	4	13	30.7692	PRJNA266616:RD16_14095:c.390T>G			PRJNA266616:RD16_14095:c.390T>G	No	No
Bp_E476	2991751	SNV	T	C	1	H375	1	13	7.69231	PRJNA266616:RD16_14125:c.863A>G	PRJNA266616:RD16_14125:p.*288Trp	PRJNA266616:RD16_14125:p.*288Trp	PRJNA266616:RD16_14125:c.863A>G	No	Yes
Bp_E476	3011513	SNV	C	T	1	H374, H375, H559, H561, H563, H564, H622	7	13	53.8462	PRJNA266616:RD16_14205:c.1016C>T	PRJNA266616:RD16_14205:p.Ala339Val	PRJNA266616:RD16_14205:p.Ala339Val	PRJNA266616:RD16_14205:c.1016C>T	No	Yes
Bp_E476	3015376	SNV	A	G	1	H564	1	13	7.69231	PRJNA266616:RD16_14230:c.98T>C	PRJNA266616:RD16_14230:p.Leu33Pro	PRJNA266616:RD16_14230:p.Leu33Pro	PRJNA266616:RD16_14230:c.98T>C	No	Yes
Bp_E476	3016665	Deletion	G	-	1	H379	1	13	7.69231					No	-
Bp_E476	3021560	SNV	A	G	1	H374, H375, H378, H379, H380, H542, H559, H561, H563, H564, H622, H627	12	13	92.3077					No	-
Bp_E476	3034941	SNV	T	G	1	H374, H375, H378, H380, H542, H559, H563, H622	8	13	61.5385					No	-
Bp_E476	3035978	SNV	G	A	1	H374, H375, H378, H379, H380, H489, H542, H559, H561, H563, H564, H622, H627	13	13	100					No	-
Bp_E476	3036915	SNV	C	A	1	H564	1	13	7.69231					No	-
Bp_E476	3036918	SNV	C	T	1	H564	1	13	7.69231					No	-
Bp_E476	3037013	SNV	T	C	1	H378, H542	2	13	15.3846	PRJNA266616:RD16_14350:c.20T>C	PRJNA266616:RD16_14350:p.Val7Ala	PRJNA266616:RD16_14350:p.Val7Ala	PRJNA266616:RD16_14350:c.20T>C	No	Yes
Bp_E476	3040342	SNV	T	C	1	H374, H375, H378, H379, H380, H489, H542, H559, H561, H563, H564, H622, H627	13	13	100	PRJNA266616:RD16_14365:c.66T>C			PRJNA266616:RD16_14365:c.66T>C	No	No
Bp_E476	3043116	SNV	T	C	1	H564	1	13	7.69231	PRJNA266616:RD16_14375:c.258A>G			PRJNA266616:RD16_14375:c.258A>G	No	No
Bp_E476	3046273	SNV	C	G	1	H375	1	13	7.69231	PRJNA266616:RD16_14390:c.133G>C	PRJNA266616:RD16_14390:p.Val45Leu	PRJNA266616:RD16_14390:p.Val45Leu	PRJNA266616:RD16_14390:c.133G>C	No	Yes
Bp_E476	3067627	SNV	G	T	1	H375	1	13	7.69231					No	-
Bp_E476	3072916	SNV	T	C	1	H374, H561, H563, H564, H622	5	13	38.4615	PRJNA266616:RD16_14525:c.55A>G	PRJNA266616:RD16_14525:p.Lys19Glu	PRJNA266616:RD16_14525:p.Lys19Glu	PRJNA266616:RD16_14525:c.55A>G	No	Yes
Bp_E476	3083388	SNV	T	C	1	H374, H375, H378, H379, H380, H489, H542, H559, H561, H563, H564, H622, H627	13	13	100					No	-
Bp_E476	3083474	SNV	T	C	1	H561	1	13	7.69231	PRJNA266616:RD16_14585:c.31T>C	PRJNA266616:RD16_14585:p.Ser11Pro	PRJNA266616:RD16_14585:p.Ser11Pro	PRJNA266616:RD16_14585:c.31T>C	No	Yes
Bp_E476	3088842	SNV	G	A	1	H563	1	13	7.69231	PRJNA266616:RD16_14605:c.703C>T	PRJNA266616:RD16_14605:p.Arg235Cys	PRJNA266616:RD16_14605:p.Arg235Cys	PRJNA266616:RD16_14605:c.703C>T	No	Yes
Bp_E476	3134959	SNV	T	C	1	H374, H375, H378, H379, H380, H489, H542, H559, H561, H563, H564, H622, H627	13	13	100	PRJNA266616:RD16_14770:c.19A>G	PRJNA266616:RD16_14770:p.Thr7Ala	PRJNA266616:RD16_14770:p.Thr7Ala	PRJNA266616:RD16_14770:c.19A>G	No	Yes
Bp_E476	3136312	SNV	C	A	1	H374, H378, H379, H380, H542, H559, H561, H563, H564, H622, H627	11	13	84.6154	PRJNA266616:RD16_14780:c.637G>T	PRJNA266616:RD16_14780:p.Ala213Ser	PRJNA266616:RD16_14780:p.Ala213Ser	PRJNA266616:RD16_14780:c.637G>T	No	Yes
Bp_E476	3147050	SNV	G	C	1	H561	1	13	7.69231	PRJNA266616:RD16_14835:c.571G>C	PRJNA266616:RD16_14835:p.Ala191Pro	PRJNA266616:RD16_14835:p.Ala191Pro	PRJNA266616:RD16_14835:c.571G>C	No	Yes
Bp_E476	3153256	Deletion	C	-	1	H378, H559, H561	3	13	23.0769					No	-
Bp_E476	3166601	SNV	C	T	1	H378, H542, H559	3	13	23.0769	PRJNA266616:RD16_14935:c.297C>T			PRJNA266616:RD16_14935:c.297C>T	No	No
Bp_E476	3174362	SNV	C	T	1	H374, H375, H378, H379, H380, H489, H542, H559, H561, H563, H564, H622, H627	13	13	100					No	-
Bp_E476	3174789	Deletion	C	-	1	H375	1	13	7.69231	PRJNA266616:RD16_14975:c.394delC	PRJNA266616:RD16_14975:p.Gln132fs	PRJNA266616:RD16_14975:p.Gln132fs	PRJNA266616:RD16_14975:c.394delC	No	Yes
Bp_E476	3175138	SNV	A	C	1	H374, H378, H379, H380, H542, H559, H561, H563, H622, H627	10	13	76.9231					No	-
Bp_E476	3193764	SNV	C	A	1	H374, H375, H378, H379, H380, H489, H542, H559, H561, H563, H564, H622, H627	13	13	100	PRJNA266616:RD16_15045:c.1020G>T			PRJNA266616:RD16_15045:c.1020G>T	No	No
Bp_E476	3194833	SNV	G	T	1	H380	1	13	7.69231	PRJNA266616:RD16_15050:c.84C>A	PRJNA266616:RD16_15050:p.Ser28Arg	PRJNA266616:RD16_15050:p.Ser28Arg	PRJNA266616:RD16_15050:c.84C>A	No	Yes
Bp_E476	3206338	SNV	A	G	1	H374, H375, H378, H379, H380, H489, H542, H559, H561, H563, H564, H622, H627	13	13	100	PRJNA266616:RD16_15115:c.976A>G	PRJNA266616:RD16_15115:p.Thr326Ala	PRJNA266616:RD16_15115:p.Thr326Ala	PRJNA266616:RD16_15115:c.976A>G	No	Yes
Bp_E476	3237298	SNV	C	T	1	H564	1	13	7.69231	PRJNA266616:RD16_15250:c.1375G>A	PRJNA266616:RD16_15250:p.Ala459Thr	PRJNA266616:RD16_15250:p.Ala459Thr	PRJNA266616:RD16_15250:c.1375G>A	No	Yes
Bp_E476	3253106	SNV	T	C	1	H374, H378, H379, H380, H489, H542, H559, H561, H563, H564, H622, H627	12	13	92.3077					No	-
Bp_E476	3254779	SNV	T	G	1	H374, H375, H378, H379, H380, H489, H542, H559, H561, H563, H564, H622, H627	13	13	100	PRJNA266616:RD16_15325:c.879T>G			PRJNA266616:RD16_15325:c.879T>G	No	No
Bp_E476	3259326	SNV	A	C	1	H379	1	13	7.69231	PRJNA266616:RD16_15355:c.42A>C			PRJNA266616:RD16_15355:c.42A>C	No	No
Bp_E476	3261652	SNV	C	A	1	H375, H378, H542, H559, H622, H627	6	13	46.1538					No	-
Bp_E476	3269080	SNV	G	T	1	H374, H561	2	13	15.3846					No	-
Bp_E476	3272993	SNV	G	A	1	H561	1	13	7.69231	PRJNA266616:RD16_15415:c.930G>A	PRJNA266616:RD16_15415:p.Met310Ile	PRJNA266616:RD16_15415:p.Met310Ile	PRJNA266616:RD16_15415:c.930G>A	No	Yes
Bp_E476	3273923	SNV	C	T	1	H374, H378, H379, H380, H542, H559, H561, H563, H564, H622, H627	11	13	84.6154	PRJNA266616:RD16_15420:c.441G>A			PRJNA266616:RD16_15420:c.441G>A	No	No
Bp_E476	3277263	SNV	A	C	1	H374, H378, H380, H489, H542, H559, H561, H563, H564, H622, H627	11	13	84.6154					No	-
Bp_E476	3305850	SNV	C	G	1	H380	1	13	7.69231					No	-
Bp_E476	3305917	SNV	C	A	1	H375, H563	2	13	15.3846					No	-
Bp_E476	3307490	SNV	G	A	1	H374, H375, H379, H559, H561, H563, H564, H622, H627	9	13	69.2308	PRJNA266616:RD16_15590:c.280G>A	PRJNA266616:RD16_15590:p.Val94Met	PRJNA266616:RD16_15590:p.Val94Met	PRJNA266616:RD16_15590:c.280G>A	No	Yes
Bp_E476	3327295	SNV	G	A	1	H374, H375, H378, H379, H380, H489, H542, H559, H563, H564, H622, H627	12	13	92.3077	PRJNA266616:RD16_15700:c.735C>T			PRJNA266616:RD16_15700:c.735C>T	No	No
Bp_E476	3327828	SNV	G	A	1	H374, H375, H378, H379, H380, H489, H542, H559, H563, H564, H622, H627	12	13	92.3077	PRJNA266616:RD16_15700:c.202C>T	PRJNA266616:RD16_15700:p.Arg68Cys	PRJNA266616:RD16_15700:p.Arg68Cys	PRJNA266616:RD16_15700:c.202C>T	No	Yes
Bp_E476	3331165	SNV	G	A	1	H375	1	13	7.69231	PRJNA266616:RD16_15720:c.526C>T	PRJNA266616:RD16_15720:p.Leu176Phe	PRJNA266616:RD16_15720:p.Leu176Phe	PRJNA266616:RD16_15720:c.526C>T	No	Yes
Bp_E476	3334522	SNV	C	T	1	H378, H542, H559	3	13	23.0769	PRJNA266616:RD16_15725:c.136G>A	PRJNA266616:RD16_15725:p.Ala46Thr	PRJNA266616:RD16_15725:p.Ala46Thr	PRJNA266616:RD16_15725:c.136G>A	No	Yes
Bp_E476	3362642	SNV	C	T	1	H561, H563, H564	3	13	23.0769	PRJNA266616:RD16_15845:c.99G>A			PRJNA266616:RD16_15845:c.99G>A	No	No
Bp_E476	3363146	SNV	G	A	1	H564	1	13	7.69231	PRJNA266616:RD16_15850:c.128G>A	PRJNA266616:RD16_15850:p.Gly43Asp	PRJNA266616:RD16_15850:p.Gly43Asp	PRJNA266616:RD16_15850:c.128G>A	No	Yes
Bp_E476	3377937	SNV	C	T	1	H561	1	13	7.69231					No	-
Bp_E476	3385359	SNV	A	G	1	H374, H561, H563, H564	4	13	30.7692					No	-
Bp_E476	3393120	SNV	A	G	1	H489	1	13	7.69231	PRJNA266616:RD16_15965:c.922A>G	PRJNA266616:RD16_15965:p.Lys308Glu	PRJNA266616:RD16_15965:p.Lys308Glu	PRJNA266616:RD16_15965:c.922A>G	No	Yes
Bp_E476	3414092	SNV	T	G	1	H375	1	13	7.69231					No	-
Bp_E476	3416363	SNV	A	C	1	H374, H375, H378, H380, H559, H561, H563, H564, H622, H627	10	13	76.9231	PRJNA266616:RD16_16090:c.886T>G	PRJNA266616:RD16_16090:p.Leu296Val	PRJNA266616:RD16_16090:p.Leu296Val	PRJNA266616:RD16_16090:c.886T>G	No	Yes
Bp_E476	3419296	SNV	A	G	1	H374, H375, H378, H379, H380, H489, H542, H559, H561, H563, H564, H622, H627	13	13	100	PRJNA266616:RD16_16105:c.777T>C			PRJNA266616:RD16_16105:c.777T>C	No	No
Bp_E476	3436062	SNV	G	A	1	H374, H375, H378, H379, H380, H489, H542, H559, H561, H563, H564, H622, H627	13	13	100	PRJNA266616:RD16_16185:c.621G>A			PRJNA266616:RD16_16185:c.621G>A	No	No
Bp_E476	3442438	SNV	C	T	1	H374, H375, H378, H379, H380, H489, H542, H559, H561, H563, H564, H622, H627	13	13	100					No	-
Bp_E476	3446904	SNV	A	G	1	H563	1	13	7.69231	PRJNA266616:RD16_16240:c.85T>C	PRJNA266616:RD16_16240:p.Ser29Pro	PRJNA266616:RD16_16240:p.Ser29Pro	PRJNA266616:RD16_16240:c.85T>C	No	Yes
Bp_E476	3451559	SNV	A	G	1	H374, H375, H378, H379, H380, H489, H542, H559, H561, H563, H564, H622, H627	13	13	100	PRJNA266616:RD16_16260:c.132T>C			PRJNA266616:RD16_16260:c.132T>C	No	No
Bp_E476	3451628	SNV	C	T	1	H622, H627	2	13	15.3846	PRJNA266616:RD16_16260:c.63G>A			PRJNA266616:RD16_16260:c.63G>A	No	No
Bp_E476	3457234	SNV	T	A	1	H374, H375, H378, H379, H380, H489, H542, H559, H561, H563, H622, H627	12	13	92.3077	PRJNA266616:RD16_16290:c.947A>T	PRJNA266616:RD16_16290:p.Gln316Leu	PRJNA266616:RD16_16290:p.Gln316Leu	PRJNA266616:RD16_16290:c.947A>T	No	Yes
Bp_E476	3492484	SNV	T	C	1	H561	1	13	7.69231					No	-
Bp_E476	3559483	SNV	G	C	1	H561	1	13	7.69231	PRJNA266616:RD16_16770:c.899G>C	PRJNA266616:RD16_16770:p.Ser300Thr	PRJNA266616:RD16_16770:p.Ser300Thr	PRJNA266616:RD16_16770:c.899G>C	No	Yes
Bp_E476	3602312	SNV	A	G	1	H374, H375, H378, H379, H380, H489, H542, H559, H561, H563, H564, H622, H627	13	13	100	PRJNA266616:RD16_17010:c.297T>C			PRJNA266616:RD16_17010:c.297T>C	No	No
Bp_E476	3605037	SNV	A	C	1	H375	1	13	7.69231					No	-
Bp_E476	3605039	SNV	T	C	1	H375	1	13	7.69231					No	-
Bp_E476	3606924	SNV	T	C	1	H374, H378, H379, H380, H489, H542, H559, H561, H563, H622, H627	11	13	84.6154					No	-
Bp_E476	3612528	SNV	T	G	1	H375	1	13	7.69231	PRJNA266616:RD16_17085:c.196A>C	PRJNA266616:RD16_17085:p.Asn66His	PRJNA266616:RD16_17085:p.Asn66His	PRJNA266616:RD16_17085:c.196A>C	No	Yes
Bp_E476	3612655	SNV	A	G	1	H374, H375, H378, H379, H380, H489, H542, H559, H561, H563, H564, H622, H627	13	13	100	PRJNA266616:RD16_17085:c.69T>C			PRJNA266616:RD16_17085:c.69T>C	No	No
Bp_E476	3614341	SNV	G	A	1	H374, H375, H378, H379, H380, H489, H542, H559, H561, H563, H622, H627	12	13	92.3077	PRJNA266616:RD16_17095:c.11G>A	PRJNA266616:RD16_17095:p.Gly4Glu	PRJNA266616:RD16_17095:p.Gly4Glu	PRJNA266616:RD16_17095:c.11G>A	No	Yes
Bp_E476	3614345	SNV	C	T	1	H374, H375, H378, H379, H380, H489, H542, H559, H561, H563, H622, H627	12	13	92.3077	PRJNA266616:RD16_17095:c.15C>T			PRJNA266616:RD16_17095:c.15C>T	No	No
Bp_E476	3634778	SNV	A	G	1	H375	1	13	7.69231	PRJNA266616:RD16_17210:c.152T>C	PRJNA266616:RD16_17210:p.Leu51Pro	PRJNA266616:RD16_17210:p.Leu51Pro	PRJNA266616:RD16_17210:c.152T>C	No	Yes
Bp_E476	3635146	SNV	T	C	1	H374, H375, H378, H379, H380, H489, H542, H559, H561, H563, H564, H622, H627	13	13	100					No	-
Bp_E476	3640237	SNV	C	T	1	H378, H542, H559	3	13	23.0769	PRJNA266616:RD16_17240:c.471C>T			PRJNA266616:RD16_17240:c.471C>T	No	No
Bp_E476	3643537	SNV	C	T	1	H563	1	13	7.69231					No	-
Bp_E476	3658252	SNV	G	T	1	H375	1	13	7.69231	PRJNA266616:RD16_17330:c.206C>A	PRJNA266616:RD16_17330:p.Ala69Glu	PRJNA266616:RD16_17330:p.Ala69Glu	PRJNA266616:RD16_17330:c.206C>A	No	Yes
Bp_E476	3660764	SNV	T	C	1	H374, H375, H378, H379, H380, H489, H542, H559, H561, H563, H564, H622, H627	13	13	100					No	-
Bp_E476	3676764	SNV	G	A	1	H563	1	13	7.69231					No	-
Bp_E476	3676767	SNV	G	T	1	H563	1	13	7.69231					No	-
Bp_E476	3679257	SNV	G	A	1	H378, H542, H559	3	13	23.0769	PRJNA266616:RD16_17430:c.72C>T			PRJNA266616:RD16_17430:c.72C>T	No	No
Bp_E476	3745072	SNV	G	A	1	H380	1	13	7.69231					No	-
Bp_E476	3752922	SNV	C	A	1	H375	1	13	7.69231					No	-
Bp_E476	3769195	SNV	C	G	1	H375	1	13	7.69231	PRJNA266616:RD16_17875:c.332G>C	PRJNA266616:RD16_17875:p.Gly111Ala	PRJNA266616:RD16_17875:p.Gly111Ala	PRJNA266616:RD16_17875:c.332G>C	No	Yes
Bp_E476	3774718	SNV	A	G	1	H374, H375, H378, H379, H380, H489, H542, H559, H561, H563, H564, H622, H627	13	13	100	PRJNA266616:RD16_17910:c.289A>G	PRJNA266616:RD16_17910:p.Thr97Ala	PRJNA266616:RD16_17910:p.Thr97Ala	PRJNA266616:RD16_17910:c.289A>G	No	Yes
Bp_E476	3777974	SNV	G	A	1	H374	1	13	7.69231					No	-
Bp_E476	3800349	SNV	A	C	1	H378, H542, H559, H622, H627	5	13	38.4615	PRJNA266616:RD16_18035:c.323A>C	PRJNA266616:RD16_18035:p.Tyr108Ser	PRJNA266616:RD16_18035:p.Tyr108Ser	PRJNA266616:RD16_18035:c.323A>C	No	Yes
Bp_E476	3823478	SNV	G	A	1	H374, H375, H378, H379, H380, H489, H542, H559, H561, H563, H564, H622, H627	13	13	100					No	-
Bp_E476	3823481	SNV	C	T	1	H489	1	13	7.69231					No	-
Bp_E476	3823482	SNV	C	T	1	H374, H378, H379, H380, H542, H559, H561, H563, H622, H627	10	13	76.9231					No	-
Bp_E476	3841417	SNV	G	A	1	H378, H379, H380, H489, H542, H561, H563, H622, H627	9	13	69.2308					No	-
Bp_E476	3842234	SNV	T	C	1	H379	1	13	7.69231	PRJNA266616:RD16_18225:c.90T>C			PRJNA266616:RD16_18225:c.90T>C	No	No
Bp_E476	3845483	SNV	C	T	1	H563	1	13	7.69231	PRJNA266616:RD16_18240:c.131C>T	PRJNA266616:RD16_18240:p.Ala44Val	PRJNA266616:RD16_18240:p.Ala44Val	PRJNA266616:RD16_18240:c.131C>T	No	Yes
Bp_E476	3857200	SNV	G	A	1	H374, H378, H379, H380, H489, H542, H559, H561, H563, H564, H622, H627	12	13	92.3077	PRJNA266616:RD16_18335:c.150G>A			PRJNA266616:RD16_18335:c.150G>A	No	No
Bp_E476	3859823	SNV	A	G	1	H374, H375, H378, H379, H380, H489, H542, H559, H561, H563, H564, H622, H627	13	13	100	PRJNA266616:RD16_18365:c.256A>G	PRJNA266616:RD16_18365:p.Thr86Ala	PRJNA266616:RD16_18365:p.Thr86Ala	PRJNA266616:RD16_18365:c.256A>G	No	Yes
Bp_E476	3863622	SNV	G	A	1	H374, H378, H379, H380, H489, H542, H559, H561, H563, H564, H622, H627	12	13	92.3077	PRJNA266616:RD16_18395:c.681G>A			PRJNA266616:RD16_18395:c.681G>A	No	No
Bp_E476	3907704	SNV	A	G	1	H374, H375, H378, H379, H380, H489, H542, H559, H561, H563, H564, H622, H627	13	13	100					No	-
Bp_E476	3923951	SNV	A	G	1	H375	1	13	7.69231					No	-
Bp_E476	3923953	SNV	T	G	1	H375	1	13	7.69231					No	-
Bp_E476	3951952	SNV	T	C	1	H378, H559	2	13	15.3846					No	-
Bp_E476	3955130	SNV	C	T	1	H374, H378, H379, H380, H489, H542, H559, H561, H563, H564, H622, H627	12	13	92.3077	PRJNA266616:RD16_18830:c.178G>A	PRJNA266616:RD16_18830:p.Ala60Thr	PRJNA266616:RD16_18830:p.Ala60Thr	PRJNA266616:RD16_18830:c.178G>A	No	Yes
Bp_E476	3966810	SNV	A	G	1	H374, H375, H378, H379, H380, H489, H542, H559, H561, H563, H564, H622, H627	13	13	100	PRJNA266616:RD16_18905:c.771T>C			PRJNA266616:RD16_18905:c.771T>C	No	No
Bp_E476	3973948	SNV	C	T	1	H374, H375, H378, H379, H380, H489, H542, H559, H561, H563, H564, H622, H627	13	13	100					No	-
Bp_E476	3976196	SNV	C	T	1	H375	1	13	7.69231	PRJNA266616:RD16_18940:c.414G>A			PRJNA266616:RD16_18940:c.414G>A	No	No
Bp_E476	3979399	SNV	A	G	1	H380	1	13	7.69231	PRJNA266616:RD16_18955:c.390A>G			PRJNA266616:RD16_18955:c.390A>G	No	No
Bp_E476	3991661	Deletion	C	-	1	H374, H375, H378, H379, H380, H489, H542, H559, H561, H563, H564, H622, H627	13	13	100					No	-
Bp_E476	3994969	SNV	A	G	1	H374	1	13	7.69231	PRJNA266616:RD16_19020:c.664A>G	PRJNA266616:RD16_19020:p.Ile222Val	PRJNA266616:RD16_19020:p.Ile222Val	PRJNA266616:RD16_19020:c.664A>G	No	Yes
Bp_E476	4004957	SNV	G	A	1	H374, H378, H379, H380, H489, H542, H559, H561, H563, H564, H622, H627	12	13	92.3077					No	-
Bp_E476	4005730	SNV	G	A	1	H374, H378, H379, H380, H489, H542, H559, H561, H563, H564, H622, H627	12	13	92.3077	PRJNA266616:RD16_19095:c.684G>A	PRJNA266616:RD16_19095:p.Met228Ile	PRJNA266616:RD16_19095:p.Met228Ile	PRJNA266616:RD16_19095:c.684G>A	No	Yes
Bp_E476	4006028	SNV	G	A	1	H374, H375, H378, H379, H380, H489, H542, H559, H561, H563, H564, H622, H627	13	13	100	PRJNA266616:RD16_19100:c.133G>A	PRJNA266616:RD16_19100:p.Gly45Ser	PRJNA266616:RD16_19100:p.Gly45Ser	PRJNA266616:RD16_19100:c.133G>A	No	Yes
Bp_E476	4008165	SNV	C	T	1	H374, H378, H379, H380, H489, H542, H559, H561, H563, H564, H622, H627	12	13	92.3077	PRJNA266616:RD16_19115:c.681C>T			PRJNA266616:RD16_19115:c.681C>T	No	No
Bp_E476	4024523	SNV	T	C	1	H374, H375, H378, H379, H380, H489, H542, H559, H561, H563, H564, H622, H627	13	13	100	PRJNA266616:RD16_19200:c.624T>C			PRJNA266616:RD16_19200:c.624T>C	No	No
Bp_E476	4027178	SNV	G	A	1	H374, H378, H559, H561, H563, H622, H627	7	13	53.8462					No	-
Bp_E476	4027180	SNV	T	G	1	H375	1	13	7.69231					No	-
Bp_E476	4031685	SNV	A	C	1	H374, H378	2	13	15.3846					No	-
Bp_E476	4031687	SNV	C	T	1	H489	1	13	7.69231					No	-
Bp_E476	4032637	SNV	G	A	1	H561, H563, H564	3	13	23.0769	PRJNA266616:RD16_19240:c.874G>A	PRJNA266616:RD16_19240:p.Glu292Lys	PRJNA266616:RD16_19240:p.Glu292Lys	PRJNA266616:RD16_19240:c.874G>A	No	Yes
Bp_E476	4049959	SNV	G	A	1	H380	1	13	7.69231	PRJNA266616:RD16_19310:c.878G>A	PRJNA266616:RD16_19310:p.Ser293Asn	PRJNA266616:RD16_19310:p.Ser293Asn	PRJNA266616:RD16_19310:c.878G>A	No	Yes
Bp_E476	4061064	SNV	T	C	1	H374, H375, H378, H379, H380, H489, H542, H559, H561, H563, H564, H622, H627	13	13	100					No	-
Bp_E476	4065977	SNV	A	C	1	H374, H375, H378, H559, H561, H563, H622	7	13	53.8462					No	-
Bp_E476	4065979	SNV	T	C	1	H374, H375, H378, H559, H561, H563, H622	7	13	53.8462					No	-
Bp_E476	4084836	SNV	C	T	1	H374, H378, H379, H380, H489, H542, H559, H561, H563, H564, H622, H627	12	13	92.3077	PRJNA266616:RD16_19470:c.412G>A	PRJNA266616:RD16_19470:p.Gly138Ser	PRJNA266616:RD16_19470:p.Gly138Ser	PRJNA266616:RD16_19470:c.412G>A	No	Yes
Bp_E476	4085439	SNV	C	T	1	H374, H378, H379, H380, H489, H542, H559, H561, H563, H564, H622, H627	12	13	92.3077	PRJNA266616:RD16_19475:c.883G>A	PRJNA266616:RD16_19475:p.Gly295Ser	PRJNA266616:RD16_19475:p.Gly295Ser	PRJNA266616:RD16_19475:c.883G>A	No	Yes
Bp_E476	4088785	SNV	G	A	1	H374, H378, H379, H380, H489, H542, H559, H561, H563, H564, H622, H627	12	13	92.3077	PRJNA266616:RD16_19490:c.453C>T			PRJNA266616:RD16_19490:c.453C>T	No	No
Bp_E476	4095090	SNV	C	T	1	H379	1	13	7.69231	PRJNA266616:RD16_19515:c.335C>T	PRJNA266616:RD16_19515:p.Pro112Leu	PRJNA266616:RD16_19515:p.Pro112Leu	PRJNA266616:RD16_19515:c.335C>T	No	Yes
Bp_E476	1009425..1009430	Deletion	TGCTGG	-	6	H374, H375, H378, H379, H380, H489, H542, H559, H561, H563, H564, H622, H627	13	13	100	PRJNA266616:RD16_04805:c.113_118delTGCTGG	PRJNA266616:RD16_04805:p.Leu38_Val40delinsLeu	PRJNA266616:RD16_04805:p.Leu38_Val40delinsLeu	PRJNA266616:RD16_04805:c.113_118delTGCTGG	No	Yes
Bp_E476	1027192..1027195	Deletion	GTTC	-	4	H375	1	13	7.69231	PRJNA266616:RD16_04900:c.531_534delGTTC	PRJNA266616:RD16_04900:p.Leu177fs	PRJNA266616:RD16_04900:p.Leu177fs	PRJNA266616:RD16_04900:c.531_534delGTTC	No	Yes
Bp_E476	1067688..1067689	MNV	AA	CC	2	H375	1	13	7.69231					No	-
Bp_E476	1091543^1091544	Insertion	-	A	1	H374, H375, H378, H379, H380, H489, H542, H559, H561, H563, H564, H622, H627	13	13	100					No	-
Bp_E476	1103119^1103120	Insertion	-	C	1	H374, H561, H563, H564	4	13	30.7692	PRJNA266616:RD16_05245:c.830_831insC	PRJNA266616:RD16_05245:p.Gly277fs	PRJNA266616:RD16_05245:p.Gly277fs	PRJNA266616:RD16_05245:c.830_831insC	Yes	Yes
Bp_E476	1115459..1115460	MNV	CC	GT	2	H561, H563	2	13	15.3846	PRJNA266616:RD16_05295:c.2031_2032delCCinsGT			PRJNA266616:RD16_05295:c.2031_2032delCCinsGT	No	No
Bp_E476	1115468..1115469	MNV	AT	GG	2	H378, H561, H563	3	13	23.0769	PRJNA266616:RD16_05295:c.2040_2041delATinsGG	PRJNA266616:RD16_05295:p.Glu680_Ser681delinsGluAla	PRJNA266616:RD16_05295:p.Glu680_Ser681delinsGluAla	PRJNA266616:RD16_05295:c.2040_2041delATinsGG	No	Yes
Bp_E476	1115495^1115496	Insertion	-	G	1	H561	1	13	7.69231	PRJNA266616:RD16_05295:c.2067_2068insG	PRJNA266616:RD16_05295:p.Ser690fs	PRJNA266616:RD16_05295:p.Ser690fs	PRJNA266616:RD16_05295:c.2067_2068insG	Yes	Yes
Bp_E476	1115498..1115499	MNV	TC	CA	2	H561, H563	2	13	15.3846	PRJNA266616:RD16_05295:c.2070_2071delTCinsCA	PRJNA266616:RD16_05295:p.Ser690_Pro691delinsSerThr	PRJNA266616:RD16_05295:p.Ser690_Pro691delinsSerThr	PRJNA266616:RD16_05295:c.2070_2071delTCinsCA	Yes	Yes
Bp_E476	1115510..1115512	MNV	TTC	GGA	3	H561, H563	2	13	15.3846	PRJNA266616:RD16_05295:c.2082_2084delTTCinsGGA	PRJNA266616:RD16_05295:p.Gly694_Ser695delinsGlyGlu	PRJNA266616:RD16_05295:p.Gly694_Ser695delinsGlyGlu	PRJNA266616:RD16_05295:c.2082_2084delTTCinsGGA	No	Yes
Bp_E476	117035..117038	MNV	TTCC	ACGG	4	H375	1	13	7.69231					No	-
Bp_E476	1175672..1175673	MNV	AC	GA	2	H561	1	13	7.69231					No	-
Bp_E476	1181782..1181784	Deletion	GGG	-	3	H375	1	13	7.69231					No	-
Bp_E476	1181788..1181794	Deletion	GGGGGGA	-	7	H374, H542, H561	3	13	23.0769					No	-
Bp_E476	1181789..1181794	Deletion	GGGGGA	-	6	H378, H379, H380, H559, H622, H627	6	13	46.1538					No	-
Bp_E476	1181790..1181794	Deletion	GGGGA	-	5	H489, H564	2	13	15.3846					No	-
Bp_E476	1181791..1181794	Deletion	GGGA	-	4	H563	1	13	7.69231					No	-
Bp_E476	1189451^1189452	Insertion	-	GC	2	H374, H561, H563, H564	4	13	30.7692	PRJNA266616:RD16_05595:c.1765_1766insGC	PRJNA266616:RD16_05595:p.Gly589fs	PRJNA266616:RD16_05595:p.Gly589fs	PRJNA266616:RD16_05595:c.1765_1766insGC	No	Yes
Bp_E476	1211315..1211317	MNV	CAG	ATC	3	H564	1	13	7.69231	PRJNA266616:RD16_05690:c.938_940delCAGinsATC	PRJNA266616:RD16_05690:p.Thr313_Val314delinsAsnLeu	PRJNA266616:RD16_05690:p.Thr313_Val314delinsAsnLeu	PRJNA266616:RD16_05690:c.938_940delCAGinsATC	No	Yes
Bp_E476	124202..124203	MNV	TC	GG	2	H622	1	13	7.69231					No	-
Bp_E476	1348584..1348586	MNV	ATC	GGT	3	H374, H375, H561, H563, H564	5	13	38.4615					No	-
Bp_E476	1479661..1479662	MNV	TC	GT	2	H542, H563, H564	3	13	23.0769					No	-
Bp_E476	1500892..1500893	Deletion	CG	-	2	H622, H627	2	13	15.3846					No	-
Bp_E476	1644050..1644051	MNV	TC	GT	2	H374, H559, H561, H563, H564, H622	6	13	46.1538					No	-
Bp_E476	1716014..1716019	Deletion	CGCGCC	-	6	H374, H375, H378, H379, H380, H559, H561, H563, H564, H622, H627	11	13	84.6154	PRJNA266616:RD16_08105:c.672_677delCGCGCC	PRJNA266616:RD16_08105:p.Ser224_Pro226delinsSer	PRJNA266616:RD16_08105:p.Ser224_Pro226delinsSer	PRJNA266616:RD16_08105:c.672_677delCGCGCC	No	Yes
Bp_E476	1827176..1827177	MNV	AA	CC	2	H563, H564	2	13	15.3846					No	-
Bp_E476	1851941..1851942	MNV	AC	GA	2	H375	1	13	7.69231					No	-
Bp_E476	197472^197473	Insertion	-	G	1	H375	1	13	7.69231	PRJNA266616:RD16_00995:c.946_947insG	PRJNA266616:RD16_00995:p.Ser316fs	PRJNA266616:RD16_00995:p.Ser316fs	PRJNA266616:RD16_00995:c.946_947insG	No	Yes
Bp_E476	2060066..2060067	MNV	AC	GA	2	H375	1	13	7.69231					No	-
Bp_E476	2144605^2144606	Insertion	-	G	1	H375, H378, H542, H559	4	13	30.7692					No	-
Bp_E476	217678..217680	MNV	GAT	CCC	3	H563	1	13	7.69231					No	-
Bp_E476	217678..217680	MNV	GAT	ACC	3	H561	1	13	7.69231					No	-
Bp_E476	2183946..2183948	MNV	GAT	ACC	3	H374, H375, H378, H379, H380, H489, H542, H559, H563, H564, H622, H627	12	13	92.3077					No	-
Bp_E476	218727^218728	Insertion	-	C	1	H378, H542, H559, H563, H622, H627	6	13	46.1538					No	-
Bp_E476	2252140^2252141	Insertion	-	GTGAACTGTC	10	H374, H375, H378, H380, H559, H561, H563, H622, H627	9	13	69.2308	PRJNA266616:RD16_10605:c.887_888insGACAGTTCAC	PRJNA266616:RD16_10605:p.Leu296fs	PRJNA266616:RD16_10605:p.Leu296fs	PRJNA266616:RD16_10605:c.887_888insGACAGTTCAC	No	Yes
Bp_E476	2276778^2276779	Insertion	-	CCTGGT	6	H374, H375, H378, H380, H561, H563, H564, H622, H627	9	13	69.2308	PRJNA266616:RD16_10730:c.80_81insCCTGGT	PRJNA266616:RD16_10730:p.Pro27delinsProLeuVal	PRJNA266616:RD16_10730:p.Pro27delinsProLeuVal	PRJNA266616:RD16_10730:c.80_81insCCTGGT	No	Yes
Bp_E476	2293585..2293586	MNV	GT	TC	2	H374, H622	2	13	15.3846					No	-
Bp_E476	2406157..2406158	MNV	TC	GT	2	H374, H561, H563, H622	4	13	30.7692					No	-
Bp_E476	2580617..2580618	MNV	AA	CC	2	H375	1	13	7.69231					No	-
Bp_E476	2602943..2602947	Deletion	CCTGG	-	5	H561	1	13	7.69231					No	-
Bp_E476	2606423..2606424	MNV	GT	TC	2	H379	1	13	7.69231					No	-
Bp_E476	2632160..2632161	MNV	AC	GA	2	H374, H489, H542, H559, H563, H622, H627	7	13	53.8462					No	-
Bp_E476	2650778..2650780	MNV	ACC	GAT	3	H374, H378, H379, H380, H542, H559, H561, H563, H622, H627	10	13	76.9231					No	-
Bp_E476	2659002..2659025	Deletion	GCCGCCGCCCATGCCGCCGCCCAT	-	24	H380	1	13	7.69231	PRJNA266616:RD16_12540:c.277_300delATGGGCGGCGGCATGGGCGGCGGC	PRJNA266616:RD16_12540:p.Met93_Gly100del	PRJNA266616:RD16_12540:p.Met93_Gly100del	PRJNA266616:RD16_12540:c.277_300delATGGGCGGCGGCATGGGCGGCGGC	No	Yes
Bp_E476	266659..266661	Deletion	GTA	-	3	H375	1	13	7.69231	PRJNA266616:RD16_01305:c.439_441delTAC	PRJNA266616:RD16_01305:p.Tyr147del	PRJNA266616:RD16_01305:p.Tyr147del	PRJNA266616:RD16_01305:c.439_441delTAC	No	Yes
Bp_E476	2734644..2734647	Deletion	AAGA	-	4	H378, H559	2	13	15.3846	PRJNA266616:RD16_12940:c.1060_1063delAAGA	PRJNA266616:RD16_12940:p.Lys354fs	PRJNA266616:RD16_12940:p.Lys354fs	PRJNA266616:RD16_12940:c.1060_1063delAAGA	No	Yes
Bp_E476	280376..280377	MNV	AG	GA	2	H378, H542, H559	3	13	23.0769					No	-
Bp_E476	280378..280379	MNV	TT	GG	2	H379, H380, H561, H563, H564, H622, H627	7	13	53.8462					No	-
Bp_E476	28264..28265	MNV	GT	TC	2	H380	1	13	7.69231					No	-
Bp_E476	2852303^2852304	Insertion	-	C	1	H380	1	13	7.69231					No	-
Bp_E476	2878386^2878387	Insertion	-	CAGGCCGGC	9	H375	1	13	7.69231	PRJNA266616:RD16_13610:c.246_247insGCCGGCCTG	PRJNA266616:RD16_13610:p.Leu82_His83insAlaGlyLeu	PRJNA266616:RD16_13610:p.Leu82_His83insAlaGlyLeu	PRJNA266616:RD16_13610:c.246_247insGCCGGCCTG	No	Yes
Bp_E476	289211..289212	MNV	GT	TC	2	H375	1	13	7.69231					No	-
Bp_E476	2903577..2903578	MNV	AC	GA	2	H375, H379, H563	3	13	23.0769					No	-
Bp_E476	2920585^2920586	Insertion	-	G	1	H379	1	13	7.69231					No	-
Bp_E476	303790..303791	MNV	GT	TC	2	H374, H375, H378, H379, H380, H489, H542, H559, H561, H563, H564, H622, H627	13	13	100					No	-
Bp_E476	3051999..3052001	MNV	CTG	GAT	3	H375, H380, H559, H561, H563, H564, H622, H627	8	13	61.5385	PRJNA266616:RD16_14415:c.890_892delCAGinsATC	PRJNA266616:RD16_14415:p.Thr297_Val298delinsAsnLeu	PRJNA266616:RD16_14415:p.Thr297_Val298delinsAsnLeu	PRJNA266616:RD16_14415:c.890_892delCAGinsATC	No	Yes
Bp_E476	3052969..3052970	MNV	GT	TC	2	H563	1	13	7.69231					No	-
Bp_E476	3053722^3053723	Insertion	-	A	1	H374, H375, H378, H379, H380, H489, H542, H559, H561, H563, H564, H622, H627	13	13	100					No	-
Bp_E476	3087198^3087199	Insertion	-	CA	2	H374, H375, H378, H379, H380, H489, H542, H559, H561, H563, H564, H622, H627	13	13	100					No	-
Bp_E476	3129909..3129915	Deletion	GCGGCGC	-	7	H374, H375, H378, H379, H380, H559, H561, H563, H564, H622, H627	11	13	84.6154	PRJNA266616:RD16_14745:c.597_603delGCGCCGC	PRJNA266616:RD16_14745:p.Ala199fs	PRJNA266616:RD16_14745:p.Ala199fs	PRJNA266616:RD16_14745:c.597_603delGCGCCGC	No	Yes
Bp_E476	3261652..3261653	MNV	CC	GA	2	H374, H379, H380, H561, H563, H564	6	13	46.1538					No	-
Bp_E476	3281932..3281933	MNV	GT	TC	2	H374, H378, H379, H380, H489, H542, H559, H561, H563, H564, H622, H627	12	13	92.3077					No	-
Bp_E476	3304784^3304785	Insertion	-	CCGG	4	H375, H561, H563, H564	4	13	30.7692	PRJNA266616:RD16_15575:c.545_546insCCGG	PRJNA266616:RD16_15575:p.Ala182fs	PRJNA266616:RD16_15575:p.Ala182fs	PRJNA266616:RD16_15575:c.545_546insCCGG	No	Yes
Bp_E476	3304867..3304868	MNV	AC	GA	2	H561, H563	2	13	15.3846					No	-
Bp_E476	3305846..3305849	Deletion	CTAG	-	4	H622, H627	2	13	15.3846	PRJNA266616:RD16_15580:c.948_951delCTAG	PRJNA266616:RD16_15580:p.Asn316fs	PRJNA266616:RD16_15580:p.Asn316fs	PRJNA266616:RD16_15580:c.948_951delCTAG	No	Yes
Bp_E476	3305916..3305918	MNV	ACC	GAT	3	H375	1	13	7.69231					No	-
Bp_E476	3324986..3324987	MNV	AC	GA	2	H380	1	13	7.69231					No	-
Bp_E476	3451413^3451414	Insertion	-	C	1	H374, H378, H379, H380, H489, H542, H559, H561, H563, H564, H622, H627	12	13	92.3077	PRJNA266616:RD16_16260:c.277_278insG	PRJNA266616:RD16_16260:p.Val93fs	PRJNA266616:RD16_16260:p.Val93fs	PRJNA266616:RD16_16260:c.277_278insG	No	Yes
Bp_E476	3490857^3490858	Insertion	-	TAG	3	H374, H378, H559, H561, H563, H564, H622	7	13	53.8462	PRJNA266616:RD16_16430:c.1130_1131insCTA	PRJNA266616:RD16_16430:p.Glu377delinsAsp*	PRJNA266616:RD16_16430:p.Glu377delinsAsp*	PRJNA266616:RD16_16430:c.1130_1131insCTA	No	Yes
Bp_E476	3512502..3512503	MNV	AG	GA	2	H374, H375, H378, H379, H380, H489, H542, H559, H561, H563, H622, H627	12	13	92.3077					No	-
Bp_E476	3618180..3618181	MNV	GT	TC	2	H374, H375, H378, H379, H380, H489, H542, H559, H561, H563, H564, H622, H627	13	13	100					No	-
Bp_E476	3810397^3810398	Insertion	-	GGA	3	H374, H375, H378, H379, H380, H489, H542, H559, H561, H563, H564, H622, H627	13	13	100	PRJNA266616:RD16_18085:c.955_956insTCC	PRJNA266616:RD16_18085:p.Trp319delinsPheArg	PRJNA266616:RD16_18085:p.Trp319delinsPheArg	PRJNA266616:RD16_18085:c.955_956insTCC	No	Yes
Bp_E476	3841418..3841419	MNV	TC	GT	2	H375	1	13	7.69231					No	-
Bp_E476	3862911^3862912	Insertion	-	G	1	H374, H375, H378, H379, H380, H489, H542, H559, H561, H563, H564, H622, H627	13	13	100					No	-
Bp_E476	3951948..3951949	MNV	AA	CC	2	H378, H559	2	13	15.3846					No	-
Bp_E476	4004201..4004202	Deletion	CC	-	2	H375	1	13	7.69231	PRJNA266616:RD16_19090:c.402_403delCC	PRJNA266616:RD16_19090:p.Asn134fs	PRJNA266616:RD16_19090:p.Asn134fs	PRJNA266616:RD16_19090:c.402_403delCC	No	Yes
Bp_E476	4031612..4031615	Deletion	AGCT	-	4	H379	1	13	7.69231	PRJNA266616:RD16_19235:c.946_949delAGCT	PRJNA266616:RD16_19235:p.Ser316fs	PRJNA266616:RD16_19235:p.Ser316fs	PRJNA266616:RD16_19235:c.946_949delAGCT	No	Yes
Bp_E476	4038464..4038465	Deletion	AT	-	2	H561	1	13	7.69231	PRJNA266616:RD16_19255:c.1861_1862delAT	PRJNA266616:RD16_19255:p.Met621fs	PRJNA266616:RD16_19255:p.Met621fs	PRJNA266616:RD16_19255:c.1861_1862delAT	No	Yes
Bp_E476	411019..411021	MNV	ACC	GAT	3	H542	1	13	7.69231					No	-
Bp_E476	445551..445552	MNV	GA	AC	2	H375	1	13	7.69231					No	-
Bp_E476	448053^448054	Insertion	-	ACGTAA	6	H375	1	13	7.69231					No	-
Bp_E476	448054..448059	Deletion	ACGTAA	-	6	H374	1	13	7.69231					No	-
Bp_E476	450648..450650	MNV	GGT	ATC	3	H374, H375, H378, H379, H380, H489, H542, H559, H561, H563, H622, H627	12	13	92.3077					No	-
Bp_E476	496541..496543	MNV	ATC	GGT	3	H564	1	13	7.69231					No	-
Bp_E476	51159..51160	MNV	AC	GA	2	H375	1	13	7.69231					No	-
Bp_E476	620229..620231	MNV	ATC	GGT	3	H374, H378, H380, H559, H563, H622	6	13	46.1538					No	-
Bp_E476	655370..655372	MNV	ACC	GAT	3	H374, H622	2	13	15.3846					No	-
Bp_E476	656337..656346	Deletion	GACAGTTCAC	-	10	H375, H378, H379, H542, H563	5	13	38.4615	PRJNA266616:RD16_03230:c.936_945delGACAGTTCAC	PRJNA266616:RD16_03230:p.Leu312fs	PRJNA266616:RD16_03230:p.Leu312fs	PRJNA266616:RD16_03230:c.936_945delGACAGTTCAC	No	Yes
Bp_E476	709408..709409	MNV	GT	TC	2	H375	1	13	7.69231					No	-
Bp_E476	873144..873145	MNV	TC	GT	2	H374, H375, H378, H379, H380, H489, H542, H559, H561, H563, H622, H627	12	13	92.3077					No	-
Bp_E476	923214..923221	Deletion	CGCGCCGG	-	8	H561, H564	2	13	15.3846					No	-
Bp_E476	933122..933123	MNV	AC	GA	2	H374, H375, H378, H379, H380, H489, H542, H559, H561, H563, H564, H622, H627	13	13	100					No	-
