# Supplementary material for: Genome Structural Diversity among 31 Bordetella pertussis Isolates from Two Recent U.S. Whooping Cough Statewide Epidemics
Source: mSphere. 2016 May 11;1(3):e00036-16. doi: 10.1128/mSphere.00036-16 (PMC4888882; doi:10.1128/mSphere.00036-16)
Supplement: Data Set S6 [file sph003162078sd7.xlsx]

## Sheet: Dataset S6
Dataset S6 413 variants in VT B. pertussis epidemic genomes
Chromosome	Region	Type	Reference	Allele	Length	Origin tracks	Sample count	Total number of samples	Sample frequency	Coding region change	Amino acid change	Amino acid change in longest transcript	Coding region change in longest transcript	Other variants within codon	Non-synonymous
Bp_E476	10764	SNV	T	C	1	H788, I468, I469, I472, I475, I476, I480, I483, I488, I496, I498, I517, I518, I521, I538, I539, I646, I656, I669, I707	20	20	100	PRJNA266616:RD16_00085:c.252T>C			PRJNA266616:RD16_00085:c.252T>C	No	No
Bp_E476	13530	SNV	G	A	1	I646	1	20	5	PRJNA266616:RD16_00095:c.1869G>A			PRJNA266616:RD16_00095:c.1869G>A	No	No
Bp_E476	36857	SNV	A	G	1	H788, I468, I469, I472, I475, I476, I480, I483, I488, I496, I498, I517, I518, I521, I538, I539, I646, I656, I669, I707	20	20	100					No	-
Bp_E476	37390	SNV	A	G	1	H788, I468, I469, I472, I475, I476, I480, I483, I488, I496, I498, I517, I518, I521, I538, I539, I646, I656, I669, I707	20	20	100	PRJNA266616:RD16_00185:c.378A>G			PRJNA266616:RD16_00185:c.378A>G	No	No
Bp_E476	42420	SNV	C	T	1	I469, I475	2	20	10	PRJNA266616:RD16_00210:c.138C>T			PRJNA266616:RD16_00210:c.138C>T	No	No
Bp_E476	42578	SNV	A	G	1	H788, I468, I469, I472, I475, I476, I480, I483, I488, I496, I498, I517, I518, I521, I538, I539, I646, I656, I669, I707	20	20	100	PRJNA266616:RD16_00210:c.296A>G	PRJNA266616:RD16_00210:p.Glu99Gly	PRJNA266616:RD16_00210:p.Glu99Gly	PRJNA266616:RD16_00210:c.296A>G	No	Yes
Bp_E476	51093	SNV	C	G	1	H788, I475, I476, I480, I483, I488, I496, I517, I518, I521, I538, I539, I646, I656, I669, I707	16	20	80					No	-
Bp_E476	53540	SNV	A	G	1	H788, I468, I469, I472, I475, I476, I480, I483, I488, I496, I498, I517, I518, I521, I538, I539, I646, I656, I669, I707	20	20	100					No	-
Bp_E476	70104	SNV	C	A	1	I656	1	20	5					No	-
Bp_E476	70107	SNV	C	T	1	I656	1	20	5					No	-
Bp_E476	109972	SNV	T	C	1	H788, I468, I469, I472, I475, I476, I480, I483, I488, I496, I498, I517, I518, I521, I538, I539, I646, I656, I669, I707	20	20	100					No	-
Bp_E476	116940	SNV	T	A	1	I480, I483, I496, I656, I707	5	20	25	PRJNA266616:RD16_00615:c.947T>A	PRJNA266616:RD16_00615:p.Leu316Gln	PRJNA266616:RD16_00615:p.Leu316Gln	PRJNA266616:RD16_00615:c.947T>A	No	Yes
Bp_E476	123252	SNV	T	C	1	H788, I469, I475, I517, I538, I539, I646	7	20	35	PRJNA266616:RD16_00650:c.920A>G	PRJNA266616:RD16_00650:p.Asp307Gly	PRJNA266616:RD16_00650:p.Asp307Gly	PRJNA266616:RD16_00650:c.920A>G	No	Yes
Bp_E476	124203	SNV	C	T	1	H788, I476, I669	3	20	15					No	-
Bp_E476	138236	SNV	G	A	1	I476, I539, I646, I656	4	20	20					No	-
Bp_E476	138238	SNV	T	C	1	I476, I538, I539, I646, I656	5	20	25					No	-
Bp_E476	176368	SNV	C	A	1	I488, I646, I656, I707	4	20	20					No	-
Bp_E476	176371	SNV	C	T	1	I488, I646, I656, I707	4	20	20					No	-
Bp_E476	187503	SNV	G	A	1	I468, I469, I472, I475, I476, I480, I483, I488, I496, I498, I517, I518, I521, I538, I539, I646, I656, I669, I707	19	20	95	PRJNA266616:RD16_00955:c.1080G>A			PRJNA266616:RD16_00955:c.1080G>A	No	No
Bp_E476	195255	SNV	C	T	1	H788, I468, I469, I472, I475, I476, I483, I488, I496, I498, I517, I518, I521, I538, I539, I646, I656, I669, I707	19	20	95					No	-
Bp_E476	196495	SNV	A	C	1	I476	1	20	5					No	-
Bp_E476	198405	SNV	T	C	1	H788, I468, I469, I472, I475, I476, I480, I483, I488, I496, I498, I517, I518, I521, I538, I539, I646, I656, I669, I707	20	20	100	PRJNA266616:RD16_01005:c.194T>C	PRJNA266616:RD16_01005:p.Val65Ala	PRJNA266616:RD16_01005:p.Val65Ala	PRJNA266616:RD16_01005:c.194T>C	No	Yes
Bp_E476	216761	SNV	A	G	1	H788, I468, I469, I472, I475, I476, I480, I483, I488, I496, I498, I517, I518, I521, I538, I539, I646, I656, I669, I707	20	20	100	PRJNA266616:RD16_01075:c.19T>C	PRJNA266616:RD16_01075:p.Ser7Pro	PRJNA266616:RD16_01075:p.Ser7Pro	PRJNA266616:RD16_01075:c.19T>C	No	Yes
Bp_E476	223035	SNV	G	A	1	H788, I468, I469, I472, I475, I476, I480, I483, I488, I496, I498, I517, I518, I521, I538, I539, I646, I656, I669, I707	20	20	100	PRJNA266616:RD16_01110:c.771G>A			PRJNA266616:RD16_01110:c.771G>A	No	No
Bp_E476	226059	SNV	G	A	1	I468, I472, I476, I480, I483, I488, I496, I498, I517, I518, I521, I538, I539, I646, I656, I707	16	20	80	PRJNA266616:RD16_01115:c.358G>A	PRJNA266616:RD16_01115:p.Val120Ile	PRJNA266616:RD16_01115:p.Val120Ile	PRJNA266616:RD16_01115:c.358G>A	No	Yes
Bp_E476	226164	SNV	G	A	1	H788, I469, I475	3	20	15	PRJNA266616:RD16_01115:c.463G>A	PRJNA266616:RD16_01115:p.Ala155Thr	PRJNA266616:RD16_01115:p.Ala155Thr	PRJNA266616:RD16_01115:c.463G>A	No	Yes
Bp_E476	237608	SNV	T	C	1	I538, I539	2	20	10	PRJNA266616:RD16_01175:c.920A>G	PRJNA266616:RD16_01175:p.Asp307Gly	PRJNA266616:RD16_01175:p.Asp307Gly	PRJNA266616:RD16_01175:c.920A>G	No	Yes
Bp_E476	280376	SNV	A	G	1	I469, I498, I656	3	20	15					No	-
Bp_E476	287131	SNV	T	C	1	I468, I469, I472, I476, I480, I483, I488, I496, I498, I517, I518, I521, I538, I539, I646, I656, I669, I707	18	20	90					No	-
Bp_E476	301657	SNV	C	T	1	H788, I468, I469, I472, I475, I476, I480, I483, I488, I496, I498, I517, I518, I521, I538, I539, I646, I656, I669, I707	20	20	100					No	-
Bp_E476	304296	SNV	A	C	1	I468, I656, I707	3	20	15					No	-
Bp_E476	304299	SNV	T	C	1	I468, I656, I707	3	20	15					No	-
Bp_E476	335711	SNV	G	A	1	I480	1	20	5	PRJNA266616:RD16_01670:c.954C>T			PRJNA266616:RD16_01670:c.954C>T	No	No
Bp_E476	335996	SNV	C	T	1	I521	1	20	5	PRJNA266616:RD16_01670:c.669G>A			PRJNA266616:RD16_01670:c.669G>A	No	No
Bp_E476	358452	SNV	C	T	1	H788	1	20	5	PRJNA266616:RD16_01800:c.508G>A	PRJNA266616:RD16_01800:p.Asp170Asn	PRJNA266616:RD16_01800:p.Asp170Asn	PRJNA266616:RD16_01800:c.508G>A	No	Yes
Bp_E476	367015	SNV	C	T	1	I469, I475	2	20	10	PRJNA266616:RD16_01840:c.431C>T	PRJNA266616:RD16_01840:p.Pro144Leu	PRJNA266616:RD16_01840:p.Pro144Leu	PRJNA266616:RD16_01840:c.431C>T	No	Yes
Bp_E476	367560	Deletion	C	-	1	H788, I468, I469, I472, I475, I476, I480, I483, I488, I496, I498, I517, I518, I521, I538, I539, I646, I656, I669, I707	20	20	100	PRJNA266616:RD16_01840:c.976delC	PRJNA266616:RD16_01840:p.Arg326fs	PRJNA266616:RD16_01840:p.Arg326fs	PRJNA266616:RD16_01840:c.976delC	No	Yes
Bp_E476	370086	SNV	T	C	1	I498, I707	2	20	10	PRJNA266616:RD16_01855:c.526T>C	PRJNA266616:RD16_01855:p.Ser176Pro	PRJNA266616:RD16_01855:p.Ser176Pro	PRJNA266616:RD16_01855:c.526T>C	No	Yes
Bp_E476	375029	SNV	A	G	1	H788, I468, I469, I472, I475, I476, I480, I483, I488, I496, I498, I517, I518, I521, I538, I539, I646, I656, I669, I707	20	20	100	PRJNA266616:RD16_01875:c.142T>C			PRJNA266616:RD16_01875:c.142T>C	No	No
Bp_E476	419594	SNV	A	C	1	H788, I468, I469, I472, I475, I476, I480, I483, I488, I496, I498, I517, I518, I521, I538, I539, I646, I656, I669, I707	20	20	100	PRJNA266616:RD16_02100:c.881A>C	PRJNA266616:RD16_02100:p.Asp294Ala	PRJNA266616:RD16_02100:p.Asp294Ala	PRJNA266616:RD16_02100:c.881A>C	No	Yes
Bp_E476	429125	SNV	T	G	1	H788, I475, I476, I496, I656	5	20	25					No	-
Bp_E476	443449	SNV	G	A	1	I669	1	20	5	PRJNA266616:RD16_02215:c.182G>A	PRJNA266616:RD16_02215:p.Arg61Gln	PRJNA266616:RD16_02215:p.Arg61Gln	PRJNA266616:RD16_02215:c.182G>A	No	Yes
Bp_E476	445551	SNV	G	A	1	H788, I469, I475, I483, I498, I539, I656	7	20	35					No	-
Bp_E476	447911	SNV	T	C	1	H788, I468, I469, I472, I475, I476, I480, I483, I488, I496, I498, I517, I518, I521, I538, I539, I646, I656, I669, I707	20	20	100	PRJNA266616:RD16_02235:c.13A>G	PRJNA266616:RD16_02235:p.Ser5Gly	PRJNA266616:RD16_02235:p.Ser5Gly	PRJNA266616:RD16_02235:c.13A>G	No	Yes
Bp_E476	447954	SNV	C	T	1	I669	1	20	5					No	-
Bp_E476	482682	SNV	G	A	1	H788, I468, I469, I472, I475, I476, I480, I483, I488, I496, I498, I517, I518, I521, I538, I539, I646, I656, I669, I707	20	20	100	PRJNA266616:RD16_02365:c.123C>T			PRJNA266616:RD16_02365:c.123C>T	No	No
Bp_E476	484975	SNV	A	C	1	I468	1	20	5					No	-
Bp_E476	489152	SNV	G	A	1	H788, I468, I469, I472, I475, I476, I480, I483, I488, I496, I498, I517, I518, I521, I538, I539, I646, I656, I669, I707	20	20	100	PRJNA266616:RD16_02405:c.2480C>T	PRJNA266616:RD16_02405:p.Pro827Leu	PRJNA266616:RD16_02405:p.Pro827Leu	PRJNA266616:RD16_02405:c.2480C>T	No	Yes
Bp_E476	496541	SNV	A	G	1	I469, I475	2	20	10					No	-
Bp_E476	515139	SNV	A	G	1	H788, I468, I469, I472, I475, I476, I480, I483, I488, I496, I498, I517, I518, I521, I538, I539, I646, I656, I669, I707	20	20	100					No	-
Bp_E476	517318	SNV	G	A	1	H788, I468, I469, I472, I475, I476, I480, I483, I488, I496, I498, I517, I518, I521, I538, I539, I646, I656, I669, I707	20	20	100					No	-
Bp_E476	520354	SNV	G	T	1	H788, I468, I469, I472, I475, I476, I480, I483, I488, I496, I498, I517, I518, I521, I538, I539, I646, I656, I669, I707	20	20	100	PRJNA266616:RD16_02550:c.90C>A			PRJNA266616:RD16_02550:c.90C>A	No	No
Bp_E476	521984	SNV	T	C	1	H788, I468, I469, I472, I475, I476, I480, I483, I488, I496, I498, I517, I518, I521, I538, I539, I646, I656, I669, I707	20	20	100	PRJNA266616:RD16_02560:c.219A>G			PRJNA266616:RD16_02560:c.219A>G	No	No
Bp_E476	527395	SNV	A	G	1	I539, I656	2	20	10	PRJNA266616:RD16_02610:c.805T>C	PRJNA266616:RD16_02610:p.Tyr269His	PRJNA266616:RD16_02610:p.Tyr269His	PRJNA266616:RD16_02610:c.805T>C	No	Yes
Bp_E476	528279	SNV	T	C	1	H788, I469, I472, I480, I483, I498, I656, I669, I707	9	20	45					No	-
Bp_E476	528567	SNV	G	C	1	H788, I468, I469, I472, I475, I476, I480, I483, I488, I496, I498, I517, I518, I521, I538, I539, I646, I656, I669, I707	20	20	100	PRJNA266616:RD16_02615:c.186C>G	PRJNA266616:RD16_02615:p.Asp62Glu	PRJNA266616:RD16_02615:p.Asp62Glu	PRJNA266616:RD16_02615:c.186C>G	No	Yes
Bp_E476	563666	SNV	C	T	1	H788, I468, I469, I472, I475, I476, I480, I483, I488, I496, I498, I517, I518, I521, I538, I539, I646, I656, I669, I707	20	20	100	PRJNA266616:RD16_02785:c.363G>A			PRJNA266616:RD16_02785:c.363G>A	No	No
Bp_E476	563900	SNV	T	C	1	H788, I468, I469, I472, I475, I476, I480, I483, I488, I496, I498, I517, I518, I521, I538, I539, I646, I656, I669, I707	20	20	100	PRJNA266616:RD16_02785:c.129A>G			PRJNA266616:RD16_02785:c.129A>G	No	No
Bp_E476	647258	SNV	C	T	1	I707	1	20	5	PRJNA266616:RD16_03180:c.459C>T			PRJNA266616:RD16_03180:c.459C>T	No	No
Bp_E476	652111	SNV	C	T	1	I498	1	20	5					No	-
Bp_E476	657372	SNV	G	A	1	I469, I475, I669	3	20	15	PRJNA266616:RD16_03235:c.922G>A	PRJNA266616:RD16_03235:p.Glu308Lys	PRJNA266616:RD16_03235:p.Glu308Lys	PRJNA266616:RD16_03235:c.922G>A	No	Yes
Bp_E476	665888	SNV	T	C	1	H788, I468, I469, I475, I476, I480, I483, I488, I496, I498, I517, I518, I521, I538, I539, I646, I656, I669, I707	19	20	95	PRJNA266616:RD16_03275:c.624A>G			PRJNA266616:RD16_03275:c.624A>G	No	No
Bp_E476	670176	SNV	G	A	1	I468, I472, I476, I480, I483, I488, I496, I498, I517, I518, I521, I538, I539, I646, I656, I707	16	20	80	PRJNA266616:RD16_03295:c.88C>T	PRJNA266616:RD16_03295:p.Gln30*	PRJNA266616:RD16_03295:p.Gln30*	PRJNA266616:RD16_03295:c.88C>T	No	Yes
Bp_E476	694600	SNV	T	C	1	I469, I656	2	20	10					No	-
Bp_E476	696600	SNV	A	G	1	I468	1	20	5	PRJNA266616:RD16_03390:c.874A>G	PRJNA266616:RD16_03390:p.Lys292Glu	PRJNA266616:RD16_03390:p.Lys292Glu	PRJNA266616:RD16_03390:c.874A>G	No	Yes
Bp_E476	698718	SNV	A	G	1	H788, I468, I469, I472, I475, I476, I480, I483, I488, I496, I498, I517, I518, I521, I538, I539, I646, I656, I669, I707	20	20	100	PRJNA266616:RD16_03405:c.6A>G			PRJNA266616:RD16_03405:c.6A>G	No	No
Bp_E476	704489	SNV	G	T	1	H788, I469, I475, I476, I480, I483, I488, I496, I498, I518, I521, I538, I539, I646, I656, I669, I707	17	20	85					No	-
Bp_E476	718098	SNV	A	C	1	H788, I468, I469, I472, I475, I476, I480, I483, I488, I496, I498, I517, I518, I521, I538, I539, I646, I656, I669, I707	20	20	100	PRJNA266616:RD16_03515:c.411T>G			PRJNA266616:RD16_03515:c.411T>G	No	No
Bp_E476	737341	SNV	C	T	1	H788, I468, I469, I472, I475, I476, I480, I483, I488, I496, I498, I517, I518, I521, I538, I539, I646, I656, I669, I707	20	20	100	PRJNA266616:RD16_03600:c.1045G>A	PRJNA266616:RD16_03600:p.Val349Ile	PRJNA266616:RD16_03600:p.Val349Ile	PRJNA266616:RD16_03600:c.1045G>A	No	Yes
Bp_E476	830185	SNV	C	G	1	H788, I469, I475	3	20	15					No	-
Bp_E476	840198	SNV	G	A	1	H788, I468, I469, I472, I475, I476, I480, I483, I488, I496, I498, I517, I518, I521, I538, I539, I646, I656, I669, I707	20	20	100					No	-
Bp_E476	843086	SNV	G	A	1	I468, I472, I476, I480, I483, I488, I496, I498, I517, I518, I521, I538, I539, I646, I656, I707	16	20	80	PRJNA266616:RD16_04060:c.306C>T			PRJNA266616:RD16_04060:c.306C>T	No	No
Bp_E476	852223	SNV	C	T	1	H788, I468, I469, I475, I476, I480, I483, I488, I496, I498, I517, I518, I521, I538, I539, I646, I656, I669, I707	19	20	95	PRJNA266616:RD16_04095:c.1308G>A			PRJNA266616:RD16_04095:c.1308G>A	No	No
Bp_E476	868389	SNV	G	A	1	H788, I468, I469, I475, I476, I480, I483, I488, I496, I498, I517, I518, I521, I538, I539, I646, I656, I669, I707	19	20	95	PRJNA266616:RD16_04155:c.97G>A	PRJNA266616:RD16_04155:p.Asp33Asn	PRJNA266616:RD16_04155:p.Asp33Asn	PRJNA266616:RD16_04155:c.97G>A	No	Yes
Bp_E476	880678	SNV	T	C	1	H788, I468, I469, I475, I476, I480, I483, I488, I496, I498, I517, I518, I521, I538, I539, I646, I656, I669, I707	19	20	95	PRJNA266616:RD16_04225:c.1158T>C			PRJNA266616:RD16_04225:c.1158T>C	No	No
Bp_E476	888016	SNV	C	T	1	H788, I468, I469, I472, I475, I476, I480, I483, I488, I496, I498, I517, I518, I521, I538, I539, I646, I656, I669, I707	20	20	100	PRJNA266616:RD16_04260:c.76C>T	PRJNA266616:RD16_04260:p.Leu26Phe	PRJNA266616:RD16_04260:p.Leu26Phe	PRJNA266616:RD16_04260:c.76C>T	No	Yes
Bp_E476	901087	SNV	T	C	1	H788, I468, I469, I472, I475, I476, I480, I483, I488, I496, I498, I517, I518, I521, I538, I539, I646, I656, I669, I707	20	20	100					No	-
Bp_E476	911417	SNV	C	A	1	I469, I475, I476, I480, I483, I488, I496, I518, I521, I539, I656, I669, I707	13	20	65					No	-
Bp_E476	929452	SNV	T	C	1	H788, I468, I469, I475, I476, I480, I483, I488, I496, I498, I517, I518, I521, I538, I539, I646, I656, I669, I707	19	20	95	PRJNA266616:RD16_04420:c.738T>C			PRJNA266616:RD16_04420:c.738T>C	No	No
Bp_E476	930148	SNV	G	A	1	I669	1	20	5	PRJNA266616:RD16_04425:c.366G>A			PRJNA266616:RD16_04425:c.366G>A	No	No
Bp_E476	930493	SNV	T	C	1	H788, I468, I469, I472, I475, I476, I480, I483, I488, I496, I498, I517, I518, I521, I538, I539, I646, I656, I669, I707	20	20	100	PRJNA266616:RD16_04425:c.711T>C			PRJNA266616:RD16_04425:c.711T>C	No	No
Bp_E476	935304	SNV	C	T	1	I669	1	20	5	PRJNA266616:RD16_04455:c.435C>T			PRJNA266616:RD16_04455:c.435C>T	No	No
Bp_E476	943761	SNV	T	C	1	H788, I468, I469, I472, I475, I476, I480, I483, I488, I496, I498, I517, I518, I521, I538, I539, I646, I656, I669, I707	20	20	100	PRJNA266616:RD16_04505:c.151T>C	PRJNA266616:RD16_04505:p.Phe51Leu	PRJNA266616:RD16_04505:p.Phe51Leu	PRJNA266616:RD16_04505:c.151T>C	No	Yes
Bp_E476	1001217	SNV	G	A	1	H788, I468, I469, I472, I475, I476, I480, I483, I488, I496, I498, I517, I518, I521, I538, I539, I646, I656, I669, I707	20	20	100	PRJNA266616:RD16_04765:c.740G>A	PRJNA266616:RD16_04765:p.Gly247Glu	PRJNA266616:RD16_04765:p.Gly247Glu	PRJNA266616:RD16_04765:c.740G>A	No	Yes
Bp_E476	1001377	SNV	C	A	1	I656	1	20	5	PRJNA266616:RD16_04765:c.900C>A			PRJNA266616:RD16_04765:c.900C>A	No	No
Bp_E476	1017735	SNV	T	C	1	H788, I468, I469, I472, I475, I476, I480, I483, I488, I496, I498, I517, I518, I521, I538, I539, I646, I656, I669, I707	20	20	100	PRJNA266616:RD16_04850:c.352A>G	PRJNA266616:RD16_04850:p.Thr118Ala	PRJNA266616:RD16_04850:p.Thr118Ala	PRJNA266616:RD16_04850:c.352A>G	No	Yes
Bp_E476	1030316	SNV	C	T	1	H788, I468, I469, I475, I476, I480, I483, I488, I496, I498, I517, I518, I521, I538, I539, I646, I656, I669, I707	19	20	95	PRJNA266616:RD16_04905:c.479C>T	PRJNA266616:RD16_04905:p.Pro160Leu	PRJNA266616:RD16_04905:p.Pro160Leu	PRJNA266616:RD16_04905:c.479C>T	No	Yes
Bp_E476	1031041	SNV	C	T	1	H788	1	20	5	PRJNA266616:RD16_04905:c.1204C>T	PRJNA266616:RD16_04905:p.Arg402Cys	PRJNA266616:RD16_04905:p.Arg402Cys	PRJNA266616:RD16_04905:c.1204C>T	No	Yes
Bp_E476	1059537	SNV	G	A	1	I469, I656, I707	3	20	15					No	-
Bp_E476	1059540	SNV	G	T	1	I469, I476, I483, I656, I707	5	20	25					No	-
Bp_E476	1063582	SNV	C	T	1	H788, I468, I469, I475, I476, I480, I483, I488, I496, I498, I517, I518, I521, I538, I539, I646, I656, I669, I707	19	20	95	PRJNA266616:RD16_05040:c.1179G>A	PRJNA266616:RD16_05040:p.Trp393*	PRJNA266616:RD16_05040:p.Trp393*	PRJNA266616:RD16_05040:c.1179G>A	No	Yes
Bp_E476	1080959	SNV	A	T	1	I538, I539	2	20	10	PRJNA266616:RD16_05140:c.947T>A	PRJNA266616:RD16_05140:p.Leu316Gln	PRJNA266616:RD16_05140:p.Leu316Gln	PRJNA266616:RD16_05140:c.947T>A	No	Yes
Bp_E476	1087159	SNV	G	A	1	H788, I468, I469, I472, I475, I476, I480, I483, I488, I496, I498, I517, I518, I521, I538, I539, I646, I656, I669, I707	20	20	100	PRJNA266616:RD16_05180:c.735C>T			PRJNA266616:RD16_05180:c.735C>T	No	No
Bp_E476	1090325	SNV	A	T	1	H788	1	20	5	PRJNA266616:RD16_05195:c.947T>A	PRJNA266616:RD16_05195:p.Leu316Gln	PRJNA266616:RD16_05195:p.Leu316Gln	PRJNA266616:RD16_05195:c.947T>A	No	Yes
Bp_E476	1103110	Deletion	T	-	1	H788, I475	2	20	10	PRJNA266616:RD16_05245:c.821delT	PRJNA266616:RD16_05245:p.Val274fs	PRJNA266616:RD16_05245:p.Val274fs	PRJNA266616:RD16_05245:c.821delT	No	Yes
Bp_E476	1103117	SNV	T	C	1	H788, I475, I476, I480, I483, I488, I496, I517, I521, I538, I539, I646, I656, I669, I707	15	20	75	PRJNA266616:RD16_05245:c.828T>C			PRJNA266616:RD16_05245:c.828T>C	No	No
Bp_E476	1103121	SNV	G	T	1	H788, I475, I476, I480, I483, I488, I496, I521, I538, I539, I646, I656, I669, I707	14	20	70	PRJNA266616:RD16_05245:c.832G>T	PRJNA266616:RD16_05245:p.Ala278Ser	PRJNA266616:RD16_05245:p.Ala278Ser	PRJNA266616:RD16_05245:c.832G>T	Yes	Yes
Bp_E476	1103125	Deletion	T	-	1	H788, I475, I476, I480, I483, I488, I496, I498, I517, I521, I538, I539, I646, I656, I669, I707	16	20	80	PRJNA266616:RD16_05245:c.836delT	PRJNA266616:RD16_05245:p.Val279fs	PRJNA266616:RD16_05245:p.Val279fs	PRJNA266616:RD16_05245:c.836delT	No	Yes
Bp_E476	1103547	SNV	C	T	1	I468, I518	2	20	10	PRJNA266616:RD16_05245:c.1258C>T	PRJNA266616:RD16_05245:p.Gln420*	PRJNA266616:RD16_05245:p.Gln420*	PRJNA266616:RD16_05245:c.1258C>T	No	Yes
Bp_E476	1115504	SNV	G	C	1	I656	1	20	5	PRJNA266616:RD16_05295:c.2076G>C			PRJNA266616:RD16_05295:c.2076G>C	No	No
Bp_E476	1117519	SNV	G	A	1	H788, I468, I475, I476, I480, I483, I496, I707	8	20	40	PRJNA266616:RD16_05310:c.847C>T			PRJNA266616:RD16_05310:c.847C>T	No	No
Bp_E476	1122096	SNV	A	G	1	H788, I468, I469, I472, I475, I476, I480, I483, I488, I496, I498, I517, I518, I521, I538, I539, I646, I656, I669, I707	20	20	100	PRJNA266616:RD16_05335:c.529T>C	PRJNA266616:RD16_05335:p.Ser177Pro	PRJNA266616:RD16_05335:p.Ser177Pro	PRJNA266616:RD16_05335:c.529T>C	No	Yes
Bp_E476	1133588	SNV	C	A	1	I656	1	20	5					No	-
Bp_E476	1139486	SNV	C	A	1	I656	1	20	5					No	-
Bp_E476	1140383	SNV	T	G	1	I475, I656, I707	3	20	15					No	-
Bp_E476	1143089	SNV	C	A	1	H788, I468, I469, I472, I475, I476, I480, I483, I488, I496, I498, I517, I518, I521, I538, I539, I646, I656, I669, I707	20	20	100	PRJNA266616:RD16_05430:c.431C>A	PRJNA266616:RD16_05430:p.Thr144Lys	PRJNA266616:RD16_05430:p.Thr144Lys	PRJNA266616:RD16_05430:c.431C>A	No	Yes
Bp_E476	1181033	SNV	G	T	1	I468, I476, I521, I538, I646, I656, I669	7	20	35					No	-
Bp_E476	1199775	SNV	G	T	1	I483, I538	2	20	10					No	-
Bp_E476	1212215	SNV	G	A	1	I669	1	20	5	PRJNA266616:RD16_05695:c.878G>A	PRJNA266616:RD16_05695:p.Arg293His	PRJNA266616:RD16_05695:p.Arg293His	PRJNA266616:RD16_05695:c.878G>A	No	Yes
Bp_E476	1227648	SNV	A	C	1	I469, I656	2	20	10					No	-
Bp_E476	1240114	SNV	G	C	1	H788, I468, I469, I475, I476, I480, I483, I488, I496, I498, I517, I518, I521, I538, I539, I646, I656, I669, I707	19	20	95	PRJNA266616:RD16_05825:c.780C>G			PRJNA266616:RD16_05825:c.780C>G	No	No
Bp_E476	1248331	SNV	C	T	1	I469, I475, I498, I517, I539, I646, I707	7	20	35					No	-
Bp_E476	1267818	SNV	G	T	1	I498, I707	2	20	10					No	-
Bp_E476	1269588	SNV	T	C	1	H788, I468, I469, I472, I475, I476, I480, I483, I488, I496, I498, I517, I518, I521, I538, I539, I646, I656, I669, I707	20	20	100					No	-
Bp_E476	1281231	SNV	T	C	1	H788, I468, I469, I472, I475, I476, I480, I483, I488, I496, I498, I517, I518, I521, I538, I539, I646, I656, I669, I707	20	20	100	PRJNA266616:RD16_06035:c.655A>G	PRJNA266616:RD16_06035:p.Asn219Asp	PRJNA266616:RD16_06035:p.Asn219Asp	PRJNA266616:RD16_06035:c.655A>G	No	Yes
Bp_E476	1291955	SNV	C	T	1	I469, I656	2	20	10					No	-
Bp_E476	1295653	SNV	G	A	1	H788, I468, I469, I472, I475, I476, I480, I483, I488, I496, I498, I517, I518, I521, I538, I539, I646, I656, I669, I707	20	20	100	PRJNA266616:RD16_06115:c.225G>A			PRJNA266616:RD16_06115:c.225G>A	No	No
Bp_E476	1311578	SNV	C	T	1	I656	1	20	5	PRJNA266616:RD16_06210:c.731C>T	PRJNA266616:RD16_06210:p.Pro244Leu	PRJNA266616:RD16_06210:p.Pro244Leu	PRJNA266616:RD16_06210:c.731C>T	No	Yes
Bp_E476	1331459	SNV	C	T	1	I480	1	20	5	PRJNA266616:RD16_06285:c.783C>T			PRJNA266616:RD16_06285:c.783C>T	No	No
Bp_E476	1333208	SNV	C	T	1	H788, I468, I469, I472, I475, I476, I480, I483, I488, I496, I498, I517, I518, I521, I538, I539, I646, I656, I669, I707	20	20	100	PRJNA266616:RD16_06295:c.2519G>A	PRJNA266616:RD16_06295:p.Gly840Asp	PRJNA266616:RD16_06295:p.Gly840Asp	PRJNA266616:RD16_06295:c.2519G>A	No	Yes
Bp_E476	1337088	SNV	G	A	1	H788, I468, I469, I475, I476, I480, I483, I488, I496, I498, I518, I538, I539, I646, I656, I669, I707	17	20	85					No	-
Bp_E476	1358686	SNV	C	T	1	H788, I468, I469, I475, I476, I480, I483, I488, I496, I498, I517, I518, I521, I538, I539, I646, I656, I669, I707	19	20	95	PRJNA266616:RD16_06395:c.273G>A			PRJNA266616:RD16_06395:c.273G>A	No	No
Bp_E476	1362954	SNV	A	G	1	I469, I475	2	20	10	PRJNA266616:RD16_06415:c.491A>G	PRJNA266616:RD16_06415:p.Asn164Ser	PRJNA266616:RD16_06415:p.Asn164Ser	PRJNA266616:RD16_06415:c.491A>G	No	Yes
Bp_E476	1365704	SNV	A	C	1	H788, I469, I476, I707	4	20	20					No	-
Bp_E476	1388597	SNV	C	G	1	H788, I468, I469, I475, I476, I480, I483, I488, I496, I498, I517, I518, I521, I538, I539, I646, I656, I669, I707	19	20	95	PRJNA266616:RD16_06575:c.625G>C	PRJNA266616:RD16_06575:p.Ala209Pro	PRJNA266616:RD16_06575:p.Ala209Pro	PRJNA266616:RD16_06575:c.625G>C	No	Yes
Bp_E476	1418125	SNV	G	A	1	H788, I468, I469, I475, I476, I480, I483, I488, I496, I498, I517, I518, I521, I538, I539, I646, I656, I669, I707	19	20	95	PRJNA266616:RD16_06685:c.888G>A			PRJNA266616:RD16_06685:c.888G>A	No	No
Bp_E476	1438099	SNV	A	G	1	H788, I468, I469, I475, I476, I480, I483, I488, I496, I498, I517, I518, I521, I538, I539, I646, I656, I669, I707	19	20	95	PRJNA266616:RD16_06770:c.732T>C			PRJNA266616:RD16_06770:c.732T>C	No	No
Bp_E476	1447860	SNV	A	T	1	I488	1	20	5	PRJNA266616:RD16_06820:c.947T>A	PRJNA266616:RD16_06820:p.Leu316Gln	PRJNA266616:RD16_06820:p.Leu316Gln	PRJNA266616:RD16_06820:c.947T>A	No	Yes
Bp_E476	1477628	SNV	C	T	1	I472, I476, I480, I483, I488, I496, I517, I521, I538, I539, I646, I656	12	20	60	PRJNA266616:RD16_06955:c.108G>A			PRJNA266616:RD16_06955:c.108G>A	No	No
Bp_E476	1518214	SNV	C	T	1	H788, I469, I475	3	20	15	PRJNA266616:RD16_07175:c.38C>T	PRJNA266616:RD16_07175:p.Thr13Met	PRJNA266616:RD16_07175:p.Thr13Met	PRJNA266616:RD16_07175:c.38C>T	No	Yes
Bp_E476	1526546	SNV	G	T	1	H788, I468, I469, I472, I475, I476, I480, I483, I488, I496, I498, I517, I518, I521, I538, I539, I646, I656, I669, I707	20	20	100					No	-
Bp_E476	1555884	SNV	A	G	1	H788, I468, I469, I472, I475, I476, I480, I483, I488, I496, I498, I517, I518, I521, I538, I539, I646, I656, I669, I707	20	20	100	PRJNA266616:RD16_07355:c.5A>G	PRJNA266616:RD16_07355:p.Asn2Ser	PRJNA266616:RD16_07355:p.Asn2Ser	PRJNA266616:RD16_07355:c.5A>G	No	Yes
Bp_E476	1572433	SNV	A	G	1	I669	1	20	5	PRJNA266616:RD16_07430:c.1579A>G	PRJNA266616:RD16_07430:p.Thr527Ala	PRJNA266616:RD16_07430:p.Thr527Ala	PRJNA266616:RD16_07430:c.1579A>G	No	Yes
Bp_E476	1573925	SNV	G	A	1	H788, I468, I469, I472, I475, I476, I480, I483, I488, I496, I498, I517, I518, I521, I538, I539, I646, I656, I669, I707	20	20	100	PRJNA266616:RD16_07440:c.527G>A	PRJNA266616:RD16_07440:p.Arg176Lys	PRJNA266616:RD16_07440:p.Arg176Lys	PRJNA266616:RD16_07440:c.527G>A	No	Yes
Bp_E476	1621763	SNV	T	G	1	H788, I468, I469, I472, I475, I476, I480, I483, I488, I496, I498, I517, I518, I521, I538, I539, I646, I656, I669, I707	20	20	100	PRJNA266616:RD16_07695:c.604T>G	PRJNA266616:RD16_07695:p.Trp202Gly	PRJNA266616:RD16_07695:p.Trp202Gly	PRJNA266616:RD16_07695:c.604T>G	No	Yes
Bp_E476	1624061	SNV	C	T	1	H788, I468, I469, I475, I476, I480, I483, I488, I496, I498, I517, I518, I521, I538, I539, I646, I656, I669, I707	19	20	95	PRJNA266616:RD16_07710:c.425C>T	PRJNA266616:RD16_07710:p.Ala142Val	PRJNA266616:RD16_07710:p.Ala142Val	PRJNA266616:RD16_07710:c.425C>T	No	Yes
Bp_E476	1639970	SNV	A	G	1	I476, I483, I488, I521	4	20	20	PRJNA266616:RD16_07765:c.920A>G	PRJNA266616:RD16_07765:p.Asp307Gly	PRJNA266616:RD16_07765:p.Asp307Gly	PRJNA266616:RD16_07765:c.920A>G	No	Yes
Bp_E476	1656257	SNV	C	A	1	H788, I469, I475, I669	4	20	20	PRJNA266616:RD16_07840:c.260C>A	PRJNA266616:RD16_07840:p.Ala87Glu	PRJNA266616:RD16_07840:p.Ala87Glu	PRJNA266616:RD16_07840:c.260C>A	No	Yes
Bp_E476	1658019	SNV	T	C	1	H788, I468, I469, I475, I476, I480, I483, I488, I496, I498, I517, I518, I521, I538, I539, I646, I656, I669, I707	19	20	95	PRJNA266616:RD16_07850:c.727A>G	PRJNA266616:RD16_07850:p.Asn243Asp	PRJNA266616:RD16_07850:p.Asn243Asp	PRJNA266616:RD16_07850:c.727A>G	No	Yes
Bp_E476	1661102	SNV	T	C	1	H788, I468, I469, I472, I475, I476, I480, I483, I488, I496, I498, I517, I518, I521, I538, I539, I646, I656, I669, I707	20	20	100	PRJNA266616:RD16_07865:c.333T>C			PRJNA266616:RD16_07865:c.333T>C	No	No
Bp_E476	1680911	SNV	C	A	1	I707	1	20	5					No	-
Bp_E476	1691143	SNV	G	A	1	H788, I476, I539, I656, I707	5	20	25					No	-
Bp_E476	1691147	SNV	C	T	1	H788, I476, I538, I539, I656, I707	6	20	30					No	-
Bp_E476	1696918	SNV	T	C	1	I669	1	20	5	PRJNA266616:RD16_08035:c.4A>G	PRJNA266616:RD16_08035:p.Lys2Glu	PRJNA266616:RD16_08035:p.Lys2Glu	PRJNA266616:RD16_08035:c.4A>G	No	Yes
Bp_E476	1701379	SNV	C	T	1	I476, I480, I483, I488, I496, I521	6	20	30					No	-
Bp_E476	1723743	SNV	A	T	1	I468	1	20	5	PRJNA266616:RD16_08135:c.[1023A>T]; PRJNA266616:RD16_08140:c.[1A>T]	PRJNA266616:RD16_08140:p.[Met1?]	PRJNA266616:RD16_08140:p.Met1?	PRJNA266616:RD16_08140:c.1A>T	No	Yes
Bp_E476	1747791	SNV	G	A	1	I483, I539, I656	3	20	15					No	-
Bp_E476	1747795	SNV	C	T	1	I539	1	20	5					No	-
Bp_E476	1748850	SNV	T	C	1	H788, I468, I469, I472, I475, I476, I480, I483, I488, I496, I498, I517, I518, I521, I538, I539, I646, I656, I669, I707	20	20	100	PRJNA266616:RD16_08255:c.1477A>G	PRJNA266616:RD16_08255:p.Ser493Gly	PRJNA266616:RD16_08255:p.Ser493Gly	PRJNA266616:RD16_08255:c.1477A>G	No	Yes
Bp_E476	1751204	SNV	G	A	1	I517	1	20	5	PRJNA266616:RD16_08265:c.898C>T	PRJNA266616:RD16_08265:p.Pro300Ser	PRJNA266616:RD16_08265:p.Pro300Ser	PRJNA266616:RD16_08265:c.898C>T	No	Yes
Bp_E476	1752133	SNV	T	C	1	I656, I707	2	20	10					No	-
Bp_E476	1758979	SNV	T	C	1	H788, I468, I469, I472, I475, I476, I480, I483, I488, I496, I498, I517, I518, I521, I538, I539, I646, I656, I669, I707	20	20	100	PRJNA266616:RD16_08290:c.227A>G	PRJNA266616:RD16_08290:p.Asp76Gly	PRJNA266616:RD16_08290:p.Asp76Gly	PRJNA266616:RD16_08290:c.227A>G	No	Yes
Bp_E476	1781679	SNV	A	G	1	I475	1	20	5					No	-
Bp_E476	1785862	SNV	T	C	1	H788, I468, I469, I475, I476, I480, I483, I488, I496, I498, I517, I518, I521, I538, I539, I646, I656, I669, I707	19	20	95	PRJNA266616:RD16_08435:c.2043T>C			PRJNA266616:RD16_08435:c.2043T>C	No	No
Bp_E476	1814709	SNV	C	T	1	H788, I468, I469, I472, I475, I476, I480, I483, I488, I496, I498, I517, I518, I521, I538, I539, I646, I656, I669, I707	20	20	100	PRJNA266616:RD16_08590:c.11C>T	PRJNA266616:RD16_08590:p.Thr4Met	PRJNA266616:RD16_08590:p.Thr4Met	PRJNA266616:RD16_08590:c.11C>T	No	Yes
Bp_E476	1833062	SNV	C	T	1	I472, I476, I480, I483, I488, I496, I521	7	20	35	PRJNA266616:RD16_08680:c.1494G>A			PRJNA266616:RD16_08680:c.1494G>A	No	No
Bp_E476	1835951	SNV	G	A	1	H788, I468, I469, I472, I475, I476, I480, I483, I488, I496, I498, I517, I518, I521, I538, I539, I646, I656, I669, I707	20	20	100					No	-
Bp_E476	1857595	SNV	C	T	1	I468	1	20	5	PRJNA266616:RD16_08775:c.1786C>T			PRJNA266616:RD16_08775:c.1786C>T	No	No
Bp_E476	1863845	SNV	C	T	1	H788, I468, I469, I475, I476, I480, I483, I488, I496, I498, I517, I518, I521, I538, I539, I646, I656, I669, I707	19	20	95	PRJNA266616:RD16_08790:c.109G>A	PRJNA266616:RD16_08790:p.Ala37Thr	PRJNA266616:RD16_08790:p.Ala37Thr	PRJNA266616:RD16_08790:c.109G>A	No	Yes
Bp_E476	1870966	SNV	A	G	1	H788, I468, I469, I472, I475, I476, I480, I483, I488, I496, I498, I517, I518, I521, I538, I539, I646, I656, I669, I707	20	20	100	PRJNA266616:RD16_08840:c.196A>G	PRJNA266616:RD16_08840:p.Met66Val	PRJNA266616:RD16_08840:p.Met66Val	PRJNA266616:RD16_08840:c.196A>G	No	Yes
Bp_E476	1889682	SNV	G	T	1	H788, I468, I469, I472, I475, I476, I480, I483, I488, I496, I498, I517, I518, I521, I538, I539, I646, I656, I669, I707	20	20	100	PRJNA266616:RD16_08935:c.137G>T	PRJNA266616:RD16_08935:p.Arg46Leu	PRJNA266616:RD16_08935:p.Arg46Leu	PRJNA266616:RD16_08935:c.137G>T	No	Yes
Bp_E476	1894861	SNV	G	T	1	H788, I468, I469, I472, I475, I476, I480, I483, I488, I496, I498, I517, I518, I521, I538, I539, I646, I656, I669, I707	20	20	100	PRJNA266616:RD16_08965:c.707C>A	PRJNA266616:RD16_08965:p.Ala236Glu	PRJNA266616:RD16_08965:p.Ala236Glu	PRJNA266616:RD16_08965:c.707C>A	No	Yes
Bp_E476	1904326	SNV	C	T	1	H788	1	20	5					No	-
Bp_E476	1906839	SNV	C	T	1	I498	1	20	5	PRJNA266616:RD16_09030:c.268G>A	PRJNA266616:RD16_09030:p.Ala90Thr	PRJNA266616:RD16_09030:p.Ala90Thr	PRJNA266616:RD16_09030:c.268G>A	No	Yes
Bp_E476	1940877	SNV	A	G	1	H788, I468, I469, I472, I475, I476, I480, I483, I488, I496, I498, I517, I518, I521, I538, I539, I646, I656, I669, I707	20	20	100					No	-
Bp_E476	1941511	SNV	A	G	1	H788, I468, I469, I472, I475, I476, I480, I483, I488, I496, I498, I517, I518, I521, I538, I539, I646, I656, I669, I707	20	20	100	PRJNA266616:RD16_09195:c.179A>G	PRJNA266616:RD16_09195:p.Asp60Gly	PRJNA266616:RD16_09195:p.Asp60Gly	PRJNA266616:RD16_09195:c.179A>G	No	Yes
Bp_E476	1946534	SNV	G	A	1	I483, I656	2	20	10					No	-
Bp_E476	1946537	SNV	G	T	1	I483, I656	2	20	10					No	-
Bp_E476	1964829	SNV	A	G	1	H788, I468, I469, I472, I475, I476, I480, I483, I488, I496, I498, I517, I518, I521, I538, I539, I646, I656, I669, I707	20	20	100	PRJNA266616:RD16_09310:c.279T>C			PRJNA266616:RD16_09310:c.279T>C	No	No
Bp_E476	1976097	SNV	T	C	1	H788, I468, I469, I472, I475, I476, I480, I483, I488, I496, I498, I517, I518, I521, I538, I539, I646, I656, I669, I707	20	20	100	PRJNA266616:RD16_09365:c.2113A>G	PRJNA266616:RD16_09365:p.Lys705Glu	PRJNA266616:RD16_09365:p.Lys705Glu	PRJNA266616:RD16_09365:c.2113A>G	No	Yes
Bp_E476	1994596	SNV	T	C	1	H788, I468, I469, I472, I475, I476, I480, I483, I488, I496, I498, I517, I518, I521, I538, I539, I646, I656, I669, I707	20	20	100	PRJNA266616:RD16_09395:c.356T>C	PRJNA266616:RD16_09395:p.Phe119Ser	PRJNA266616:RD16_09395:p.Phe119Ser	PRJNA266616:RD16_09395:c.356T>C	No	Yes
Bp_E476	2090542	SNV	T	C	1	H788, I468, I469, I472, I475, I476, I480, I483, I488, I496, I498, I517, I518, I521, I538, I539, I646, I656, I669, I707	20	20	100	PRJNA266616:RD16_09850:c.108T>C			PRJNA266616:RD16_09850:c.108T>C	No	No
Bp_E476	2112991	SNV	A	G	1	H788, I468, I469, I475, I476, I480, I483, I488, I496, I498, I517, I518, I521, I538, I539, I646, I656, I669, I707	19	20	95	PRJNA266616:RD16_09930:c.309T>C			PRJNA266616:RD16_09930:c.309T>C	No	No
Bp_E476	2144141	SNV	C	T	1	I538, I539	2	20	10	PRJNA266616:RD16_10080:c.81G>A			PRJNA266616:RD16_10080:c.81G>A	No	No
Bp_E476	2151666	SNV	T	A	1	H788, I468, I469, I472, I475, I476, I480, I483, I488, I496, I498, I517, I518, I521, I538, I539, I646, I656, I669, I707	20	20	100	PRJNA266616:RD16_10125:c.47T>A	PRJNA266616:RD16_10125:p.Leu16Gln	PRJNA266616:RD16_10125:p.Leu16Gln	PRJNA266616:RD16_10125:c.47T>A	No	Yes
Bp_E476	2195559	SNV	T	C	1	H788, I468, I469, I472, I475, I476, I480, I483, I488, I496, I498, I517, I518, I521, I538, I539, I646, I656, I669, I707	20	20	100					No	-
Bp_E476	2205235	SNV	A	G	1	I488, I539	2	20	10	PRJNA266616:RD16_10375:c.1278A>G			PRJNA266616:RD16_10375:c.1278A>G	No	No
Bp_E476	2205250	SNV	G	A	1	I539, I656, I707	3	20	15	PRJNA266616:RD16_10375:c.1293G>A			PRJNA266616:RD16_10375:c.1293G>A	No	No
Bp_E476	2208591	SNV	A	G	1	H788, I468, I469, I475, I476, I480, I483, I488, I496, I498, I517, I518, I521, I538, I539, I646, I656, I669, I707	19	20	95	PRJNA266616:RD16_10380:c.3221A>G	PRJNA266616:RD16_10380:p.Asn1074Ser	PRJNA266616:RD16_10380:p.Asn1074Ser	PRJNA266616:RD16_10380:c.3221A>G	No	Yes
Bp_E476	2227280	SNV	T	G	1	I476, I483, I488, I496, I521	5	20	25	PRJNA266616:RD16_10475:c.674T>G	PRJNA266616:RD16_10475:p.Ile225Ser	PRJNA266616:RD16_10475:p.Ile225Ser	PRJNA266616:RD16_10475:c.674T>G	No	Yes
Bp_E476	2231904	SNV	A	G	1	H788, I468, I469, I472, I475, I476, I480, I483, I488, I496, I498, I517, I518, I521, I538, I539, I646, I656, I669, I707	20	20	100	PRJNA266616:RD16_10500:c.419T>C	PRJNA266616:RD16_10500:p.Leu140Pro	PRJNA266616:RD16_10500:p.Leu140Pro	PRJNA266616:RD16_10500:c.419T>C	No	Yes
Bp_E476	2232191	SNV	G	A	1	I480	1	20	5	PRJNA266616:RD16_10500:c.132C>T			PRJNA266616:RD16_10500:c.132C>T	No	No
Bp_E476	2236637	SNV	G	A	1	I538, I539	2	20	10	PRJNA266616:RD16_10515:c.223G>A	PRJNA266616:RD16_10515:p.Ala75Thr	PRJNA266616:RD16_10515:p.Ala75Thr	PRJNA266616:RD16_10515:c.223G>A	No	Yes
Bp_E476	2239657	SNV	A	C	1	I483, I656	2	20	10					No	-
Bp_E476	2251765	SNV	A	G	1	I472, I476, I488, I496, I521	5	20	25					No	-
Bp_E476	2253103	SNV	G	A	1	H788	1	20	5					No	-
Bp_E476	2253106	SNV	G	T	1	H788, I539, I656	3	20	15					No	-
Bp_E476	2254665	SNV	G	A	1	H788, I468, I469, I475, I476, I480, I483, I488, I496, I498, I517, I518, I521, I538, I539, I646, I656, I669, I707	19	20	95	PRJNA266616:RD16_10615:c.1021G>A	PRJNA266616:RD16_10615:p.Ala341Thr	PRJNA266616:RD16_10615:p.Ala341Thr	PRJNA266616:RD16_10615:c.1021G>A	No	Yes
Bp_E476	2269392	SNV	C	T	1	H788, I475, I480, I483, I488, I498, I517, I518, I521, I538, I539, I646, I656, I669, I707	15	20	75	PRJNA266616:RD16_10695:c.922G>A	PRJNA266616:RD16_10695:p.Glu308Lys	PRJNA266616:RD16_10695:p.Glu308Lys	PRJNA266616:RD16_10695:c.922G>A	No	Yes
Bp_E476	2271460	SNV	G	C	1	H788, I468, I469, I475, I476, I480, I483, I488, I496, I517, I521, I538, I539, I646, I656, I669, I707	17	20	85	PRJNA266616:RD16_10705:c.24G>C	PRJNA266616:RD16_10705:p.Gln8His	PRJNA266616:RD16_10705:p.Gln8His	PRJNA266616:RD16_10705:c.24G>C	No	Yes
Bp_E476	2276856	SNV	T	C	1	H788, I468, I469, I472, I475, I476, I480, I483, I488, I496, I498, I517, I518, I521, I538, I539, I646, I656, I669, I707	20	20	100	PRJNA266616:RD16_10730:c.158T>C	PRJNA266616:RD16_10730:p.Val53Ala	PRJNA266616:RD16_10730:p.Val53Ala	PRJNA266616:RD16_10730:c.158T>C	No	Yes
Bp_E476	2288387	SNV	G	A	1	I472, I476, I483, I488, I496, I521	6	20	30	PRJNA266616:RD16_10800:c.162G>A			PRJNA266616:RD16_10800:c.162G>A	No	No
Bp_E476	2319429	SNV	C	T	1	I480	1	20	5					No	-
Bp_E476	2330075	SNV	G	A	1	H788, I469, I475	3	20	15	PRJNA266616:RD16_11005:c.167C>T	PRJNA266616:RD16_11005:p.Ser56Leu	PRJNA266616:RD16_11005:p.Ser56Leu	PRJNA266616:RD16_11005:c.167C>T	No	Yes
Bp_E476	2350309	SNV	G	T	1	H788, I656	2	20	10					No	-
Bp_E476	2365417	SNV	G	A	1	H788, I468, I469, I475, I476, I480, I483, I488, I496, I498, I517, I518, I521, I538, I539, I646, I656, I669, I707	19	20	95	PRJNA266616:RD16_11160:c.111G>A			PRJNA266616:RD16_11160:c.111G>A	No	No
Bp_E476	2371435	SNV	A	G	1	H788, I468, I469, I472, I475, I476, I480, I483, I488, I496, I498, I517, I518, I521, I538, I539, I646, I656, I669, I707	20	20	100	PRJNA266616:RD16_11175:c.425A>G	PRJNA266616:RD16_11175:p.His142Arg	PRJNA266616:RD16_11175:p.His142Arg	PRJNA266616:RD16_11175:c.425A>G	No	Yes
Bp_E476	2372709	Deletion	T	-	1	H788, I468, I469, I475, I476, I480, I483, I488, I496, I498, I517, I518, I521, I538, I539, I646, I656, I669, I707	19	20	95	PRJNA266616:RD16_11180:c.839delA	PRJNA266616:RD16_11180:p.Gln280fs	PRJNA266616:RD16_11180:p.Gln280fs	PRJNA266616:RD16_11180:c.839delA	No	Yes
Bp_E476	2385865	SNV	T	C	1	H788, I468, I469, I475, I476, I480, I483, I488, I496, I498, I517, I518, I521, I538, I539, I646, I656, I669, I707	19	20	95	PRJNA266616:RD16_11265:c.341A>G	PRJNA266616:RD16_11265:p.Tyr114Cys	PRJNA266616:RD16_11265:p.Tyr114Cys	PRJNA266616:RD16_11265:c.341A>G	No	Yes
Bp_E476	2389360	SNV	G	A	1	I517	1	20	5	PRJNA266616:RD16_11285:c.27C>T			PRJNA266616:RD16_11285:c.27C>T	No	No
Bp_E476	2395504	SNV	G	A	1	I469, I475	2	20	10	PRJNA266616:RD16_11330:c.148G>A	PRJNA266616:RD16_11330:p.Glu50Lys	PRJNA266616:RD16_11330:p.Glu50Lys	PRJNA266616:RD16_11330:c.148G>A	No	Yes
Bp_E476	2404340	SNV	G	A	1	H788, I468, I469, I472, I475, I476, I480, I483, I488, I496, I498, I517, I518, I521, I538, I539, I646, I656, I669, I707	20	20	100	PRJNA266616:RD16_11375:c.484G>A	PRJNA266616:RD16_11375:p.Gly162Ser	PRJNA266616:RD16_11375:p.Gly162Ser	PRJNA266616:RD16_11375:c.484G>A	No	Yes
Bp_E476	2405180	SNV	G	C	1	H788, I468, I469, I475, I476, I480, I483, I488, I496, I498, I517, I518, I521, I538, I539, I646, I656, I669, I707	19	20	95	PRJNA266616:RD16_11380:c.899C>G	PRJNA266616:RD16_11380:p.Thr300Ser	PRJNA266616:RD16_11380:p.Thr300Ser	PRJNA266616:RD16_11380:c.899C>G	No	Yes
Bp_E476	2409716	SNV	C	A	1	H788, I468, I469, I475, I476, I480, I483, I488, I496, I498, I517, I518, I521, I538, I539, I646, I656, I669, I707	19	20	95	PRJNA266616:RD16_11400:c.536G>T	PRJNA266616:RD16_11400:p.Arg179Leu	PRJNA266616:RD16_11400:p.Arg179Leu	PRJNA266616:RD16_11400:c.536G>T	No	Yes
Bp_E476	2428248	SNV	G	A	1	I646	1	20	5	PRJNA266616:RD16_11480:c.1381G>A	PRJNA266616:RD16_11480:p.Ala461Thr	PRJNA266616:RD16_11480:p.Ala461Thr	PRJNA266616:RD16_11480:c.1381G>A	No	Yes
Bp_E476	2433022	SNV	T	G	1	I656	1	20	5					No	-
Bp_E476	2482743	SNV	C	A	1	H788, I468, I469, I472, I475, I476, I480, I483, I488, I496, I498, I517, I518, I521, I538, I539, I646, I656, I669, I707	20	20	100	PRJNA266616:RD16_11710:c.2491G>T	PRJNA266616:RD16_11710:p.Gly831Cys	PRJNA266616:RD16_11710:p.Gly831Cys	PRJNA266616:RD16_11710:c.2491G>T	No	Yes
Bp_E476	2499628	SNV	T	C	1	H788, I468, I469, I472, I475, I476, I480, I483, I488, I496, I498, I517, I518, I521, I538, I539, I646, I656, I669, I707	20	20	100	PRJNA266616:RD16_11780:c.78A>G			PRJNA266616:RD16_11780:c.78A>G	No	No
Bp_E476	2504048	SNV	A	G	1	H788, I468, I469, I472, I475, I476, I480, I483, I488, I496, I498, I517, I518, I521, I538, I539, I646, I656, I669, I707	20	20	100	PRJNA266616:RD16_11800:c.405A>G			PRJNA266616:RD16_11800:c.405A>G	No	No
Bp_E476	2509480	SNV	C	A	1	H788, I468, I469, I472, I475, I476, I480, I483, I488, I496, I498, I517, I518, I521, I538, I539, I646, I656, I669, I707	20	20	100	PRJNA266616:RD16_11830:c.620G>T	PRJNA266616:RD16_11830:p.Cys207Phe	PRJNA266616:RD16_11830:p.Cys207Phe	PRJNA266616:RD16_11830:c.620G>T	No	Yes
Bp_E476	2516781	SNV	T	C	1	H788, I469, I475, I669	4	20	20					No	-
Bp_E476	2517407	SNV	G	A	1	I518	1	20	5	PRJNA266616:RD16_11875:c.282G>A			PRJNA266616:RD16_11875:c.282G>A	No	No
Bp_E476	2558669	SNV	G	A	1	I656	1	20	5	PRJNA266616:RD16_12070:c.987C>T			PRJNA266616:RD16_12070:c.987C>T	No	No
Bp_E476	2569706	SNV	C	A	1	H788, I468, I469, I472, I475, I476, I480, I483, I488, I496, I498, I517, I518, I521, I538, I539, I646, I656, I669, I707	20	20	100	PRJNA266616:RD16_12115:c.376G>T	PRJNA266616:RD16_12115:p.Val126Leu	PRJNA266616:RD16_12115:p.Val126Leu	PRJNA266616:RD16_12115:c.376G>T	No	Yes
Bp_E476	2593100	SNV	T	C	1	H788, I468, I469, I472, I475, I476, I480, I483, I488, I496, I498, I517, I518, I521, I538, I539, I646, I656, I669, I707	20	20	100	PRJNA266616:RD16_12235:c.918A>G			PRJNA266616:RD16_12235:c.918A>G	No	No
Bp_E476	2601638	SNV	T	G	1	I498, I656, I707	3	20	15					No	-
Bp_E476	2640489	SNV	T	C	1	H788, I468, I469, I475, I476, I480, I483, I488, I496, I498, I517, I518, I521, I538, I539, I646, I656, I669, I707	19	20	95	PRJNA266616:RD16_12460:c.245T>C	PRJNA266616:RD16_12460:p.Ile82Thr	PRJNA266616:RD16_12460:p.Ile82Thr	PRJNA266616:RD16_12460:c.245T>C	No	Yes
Bp_E476	2644454	SNV	C	A	1	I476, I480, I483, I488, I539, I656, I707	7	20	35	PRJNA266616:RD16_12475:c.819G>T	PRJNA266616:RD16_12475:p.Gln273His	PRJNA266616:RD16_12475:p.Gln273His	PRJNA266616:RD16_12475:c.819G>T	No	Yes
Bp_E476	2648189	SNV	C	T	1	H788, I469, I475	3	20	15	PRJNA266616:RD16_12490:c.1057G>A	PRJNA266616:RD16_12490:p.Val353Met	PRJNA266616:RD16_12490:p.Val353Met	PRJNA266616:RD16_12490:c.1057G>A	No	Yes
Bp_E476	2662551	SNV	G	A	1	H788, I468, I469, I472, I475, I476, I480, I483, I488, I496, I498, I517, I518, I521, I538, I539, I646, I656, I669, I707	20	20	100	PRJNA266616:RD16_12560:c.194C>T	PRJNA266616:RD16_12560:p.Thr65Ile	PRJNA266616:RD16_12560:p.Thr65Ile	PRJNA266616:RD16_12560:c.194C>T	No	Yes
Bp_E476	2668873	SNV	A	C	1	I472, I476, I480, I483, I488, I496, I521	7	20	35	PRJNA266616:RD16_12595:c.13A>C	PRJNA266616:RD16_12595:p.Thr5Pro	PRJNA266616:RD16_12595:p.Thr5Pro	PRJNA266616:RD16_12595:c.13A>C	No	Yes
Bp_E476	2674137	SNV	T	G	1	H788, I468, I469, I472, I475, I476, I480, I483, I488, I496, I498, I517, I518, I521, I538, I539, I646, I656, I669, I707	20	20	100	PRJNA266616:RD16_12620:c.187A>C	PRJNA266616:RD16_12620:p.Ile63Leu	PRJNA266616:RD16_12620:p.Ile63Leu	PRJNA266616:RD16_12620:c.187A>C	No	Yes
Bp_E476	2713604	SNV	G	A	1	I669	1	20	5	PRJNA266616:RD16_12820:c.169G>A	PRJNA266616:RD16_12820:p.Gly57Arg	PRJNA266616:RD16_12820:p.Gly57Arg	PRJNA266616:RD16_12820:c.169G>A	No	Yes
Bp_E476	2744996	SNV	A	C	1	H788	1	20	5					No	-
Bp_E476	2747631	SNV	G	A	1	H788, I468, I469, I472, I475, I476, I480, I483, I488, I496, I498, I517, I518, I521, I538, I539, I646, I656, I669, I707	20	20	100	PRJNA266616:RD16_13020:c.588C>T			PRJNA266616:RD16_13020:c.588C>T	No	No
Bp_E476	2758885	Deletion	C	-	1	I518	1	20	5					No	-
Bp_E476	2776240	SNV	T	A	1	I656	1	20	5					No	-
Bp_E476	2831015	SNV	G	A	1	H788	1	20	5					No	-
Bp_E476	2837780	SNV	G	A	1	H788, I469, I475	3	20	15	PRJNA266616:RD16_13440:c.3484C>T	PRJNA266616:RD16_13440:p.His1162Tyr	PRJNA266616:RD16_13440:p.His1162Tyr	PRJNA266616:RD16_13440:c.3484C>T	No	Yes
Bp_E476	2862269	SNV	A	G	1	H788, I468, I469, I475, I476, I480, I483, I488, I496, I498, I517, I518, I521, I538, I539, I646, I656, I669, I707	19	20	95					No	-
Bp_E476	2872204	SNV	C	T	1	I469, I475	2	20	10					No	-
Bp_E476	2883284	SNV	T	G	1	H788, I656, I669	3	20	15					No	-
Bp_E476	2892542	SNV	G	A	1	H788, I468, I469, I472, I475, I476, I480, I483, I488, I496, I498, I517, I518, I521, I538, I539, I646, I656, I669, I707	20	20	100	PRJNA266616:RD16_13675:c.246G>A			PRJNA266616:RD16_13675:c.246G>A	No	No
Bp_E476	2903578	SNV	C	A	1	I538, I539	2	20	10					No	-
Bp_E476	2903581	SNV	C	T	1	I538, I539	2	20	10					No	-
Bp_E476	2904530	SNV	A	G	1	I468, I469, I472, I475, I476, I480, I483, I488, I496, I498, I517, I521, I538, I539, I646, I656, I707	17	20	85	PRJNA266616:RD16_13730:c.874A>G	PRJNA266616:RD16_13730:p.Lys292Glu	PRJNA266616:RD16_13730:p.Lys292Glu	PRJNA266616:RD16_13730:c.874A>G	No	Yes
Bp_E476	2931762	SNV	G	A	1	I472	1	20	5	PRJNA266616:RD16_13850:c.1353C>T			PRJNA266616:RD16_13850:c.1353C>T	No	No
Bp_E476	2934153	SNV	T	G	1	H788, I468, I469, I472, I475, I476, I480, I483, I488, I496, I498, I517, I518, I521, I538, I539, I646, I656, I669, I707	20	20	100	PRJNA266616:RD16_13860:c.1465A>C	PRJNA266616:RD16_13860:p.Ser489Arg	PRJNA266616:RD16_13860:p.Ser489Arg	PRJNA266616:RD16_13860:c.1465A>C	No	Yes
Bp_E476	2947368	SNV	G	C	1	I472, I476, I488, I496	4	20	20	PRJNA266616:RD16_13890:c.52G>C	PRJNA266616:RD16_13890:p.Gly18Arg	PRJNA266616:RD16_13890:p.Gly18Arg	PRJNA266616:RD16_13890:c.52G>C	No	Yes
Bp_E476	2969398	SNV	G	A	1	H788	1	20	5					No	-
Bp_E476	2969401	SNV	G	T	1	H788	1	20	5					No	-
Bp_E476	2974161	SNV	G	T	1	I480	1	20	5	PRJNA266616:RD16_14030:c.40G>T	PRJNA266616:RD16_14030:p.Val14Phe	PRJNA266616:RD16_14030:p.Val14Phe	PRJNA266616:RD16_14030:c.40G>T	No	Yes
Bp_E476	2976531	SNV	C	T	1	H788, I468, I469, I472, I475, I476, I480, I483, I488, I496, I498, I517, I518, I521, I538, I539, I646, I656, I669, I707	20	20	100	PRJNA266616:RD16_14040:c.1411C>T	PRJNA266616:RD16_14040:p.Arg471Cys	PRJNA266616:RD16_14040:p.Arg471Cys	PRJNA266616:RD16_14040:c.1411C>T	No	Yes
Bp_E476	2986469	SNV	A	C	1	H788, I468, I469, I475, I476, I480, I483, I488, I496, I498, I517, I518, I521, I538, I539, I646, I656, I669, I707	19	20	95	PRJNA266616:RD16_14095:c.390T>G			PRJNA266616:RD16_14095:c.390T>G	No	No
Bp_E476	2991751	SNV	T	C	1	I656	1	20	5	PRJNA266616:RD16_14125:c.863A>G	PRJNA266616:RD16_14125:p.*288Trp	PRJNA266616:RD16_14125:p.*288Trp	PRJNA266616:RD16_14125:c.863A>G	No	Yes
Bp_E476	2992644	SNV	T	G	1	I656	1	20	5					No	-
Bp_E476	3011513	SNV	C	T	1	H788, I468, I469, I472, I475, I476, I480, I483, I488, I496, I498, I517, I518, I521, I538, I539, I646, I656, I669, I707	20	20	100	PRJNA266616:RD16_14205:c.1016C>T	PRJNA266616:RD16_14205:p.Ala339Val	PRJNA266616:RD16_14205:p.Ala339Val	PRJNA266616:RD16_14205:c.1016C>T	No	Yes
Bp_E476	3013567	SNV	G	A	1	I669	1	20	5	PRJNA266616:RD16_14225:c.1200C>T			PRJNA266616:RD16_14225:c.1200C>T	No	No
Bp_E476	3017976	SNV	G	A	1	I469, I475	2	20	10	PRJNA266616:RD16_14250:c.349G>A	PRJNA266616:RD16_14250:p.Glu117Lys	PRJNA266616:RD16_14250:p.Glu117Lys	PRJNA266616:RD16_14250:c.349G>A	No	Yes
Bp_E476	3021560	SNV	A	G	1	H788, I468, I469, I472, I475, I476, I480, I483, I488, I496, I498, I517, I518, I521, I538, I539, I646, I656, I669, I707	20	20	100					No	-
Bp_E476	3023350	SNV	G	A	1	I669	1	20	5					No	-
Bp_E476	3029644	SNV	G	A	1	I656	1	20	5	PRJNA266616:RD16_14305:c.2102G>A	PRJNA266616:RD16_14305:p.Arg701His	PRJNA266616:RD16_14305:p.Arg701His	PRJNA266616:RD16_14305:c.2102G>A	Yes	Yes
Bp_E476	3029646	SNV	C	A	1	I656	1	20	5	PRJNA266616:RD16_14305:c.2104C>A	PRJNA266616:RD16_14305:p.Arg702Ser	PRJNA266616:RD16_14305:p.Arg702Ser	PRJNA266616:RD16_14305:c.2104C>A	Yes	Yes
Bp_E476	3035978	SNV	G	A	1	H788, I468, I469, I472, I475, I476, I480, I483, I488, I496, I498, I517, I518, I521, I538, I539, I646, I656, I669, I707	20	20	100					No	-
Bp_E476	3040342	SNV	T	C	1	H788, I468, I469, I472, I475, I476, I480, I483, I488, I496, I498, I517, I518, I521, I538, I539, I646, I656, I669, I707	20	20	100	PRJNA266616:RD16_14365:c.66T>C			PRJNA266616:RD16_14365:c.66T>C	No	No
Bp_E476	3043116	SNV	T	C	1	I469, I475, I476, I480, I483, I488, I496, I498, I517, I521, I538, I539, I646, I656, I669, I707	16	20	80	PRJNA266616:RD16_14375:c.258A>G			PRJNA266616:RD16_14375:c.258A>G	No	No
Bp_E476	3072436	SNV	C	T	1	I669	1	20	5	PRJNA266616:RD16_14520:c.622C>T	PRJNA266616:RD16_14520:p.Arg208Cys	PRJNA266616:RD16_14520:p.Arg208Cys	PRJNA266616:RD16_14520:c.622C>T	No	Yes
Bp_E476	3072916	SNV	T	C	1	H788, I468, I469, I472, I475, I476, I480, I483, I488, I496, I498, I517, I518, I521, I538, I539, I646, I656, I669, I707	20	20	100	PRJNA266616:RD16_14525:c.55A>G	PRJNA266616:RD16_14525:p.Lys19Glu	PRJNA266616:RD16_14525:p.Lys19Glu	PRJNA266616:RD16_14525:c.55A>G	No	Yes
Bp_E476	3083388	SNV	T	C	1	H788, I468, I469, I472, I475, I476, I480, I483, I488, I496, I498, I517, I518, I521, I538, I539, I646, I656, I669, I707	20	20	100					No	-
Bp_E476	3104809	SNV	C	T	1	I480	1	20	5	PRJNA266616:RD16_14640:c.6416C>T	PRJNA266616:RD16_14640:p.Ala2139Val	PRJNA266616:RD16_14640:p.Ala2139Val	PRJNA266616:RD16_14640:c.6416C>T	No	Yes
Bp_E476	3134959	SNV	T	C	1	H788, I468, I469, I472, I475, I476, I480, I483, I488, I496, I498, I517, I518, I521, I538, I539, I646, I656, I669, I707	20	20	100	PRJNA266616:RD16_14770:c.19A>G	PRJNA266616:RD16_14770:p.Thr7Ala	PRJNA266616:RD16_14770:p.Thr7Ala	PRJNA266616:RD16_14770:c.19A>G	No	Yes
Bp_E476	3136312	SNV	C	A	1	H788, I468, I469, I472, I475, I476, I480, I483, I488, I496, I498, I517, I518, I521, I538, I539, I646, I656, I669, I707	20	20	100	PRJNA266616:RD16_14780:c.637G>T	PRJNA266616:RD16_14780:p.Ala213Ser	PRJNA266616:RD16_14780:p.Ala213Ser	PRJNA266616:RD16_14780:c.637G>T	No	Yes
Bp_E476	3153256	Deletion	C	-	1	I498, I646	2	20	10					No	-
Bp_E476	3166601	SNV	C	T	1	I498, I707	2	20	10	PRJNA266616:RD16_14935:c.297C>T			PRJNA266616:RD16_14935:c.297C>T	No	No
Bp_E476	3174362	SNV	C	T	1	H788, I468, I469, I472, I475, I476, I480, I483, I488, I496, I498, I517, I518, I521, I538, I539, I646, I656, I669, I707	20	20	100					No	-
Bp_E476	3175138	SNV	A	C	1	I476, I480, I539, I656, I707	5	20	25					No	-
Bp_E476	3193764	SNV	C	A	1	H788, I468, I469, I472, I475, I476, I480, I483, I488, I496, I498, I517, I518, I521, I538, I539, I646, I656, I669, I707	20	20	100	PRJNA266616:RD16_15045:c.1020G>T			PRJNA266616:RD16_15045:c.1020G>T	No	No
Bp_E476	3206338	SNV	A	G	1	H788, I468, I469, I475, I476, I480, I483, I488, I496, I498, I517, I518, I521, I538, I539, I646, I656, I669, I707	19	20	95	PRJNA266616:RD16_15115:c.976A>G	PRJNA266616:RD16_15115:p.Thr326Ala	PRJNA266616:RD16_15115:p.Thr326Ala	PRJNA266616:RD16_15115:c.976A>G	No	Yes
Bp_E476	3209114	SNV	T	C	1	H788, I488, I539, I656	4	20	20					No	-
Bp_E476	3236403	SNV	G	A	1	I469, I475	2	20	10	PRJNA266616:RD16_15245:c.543C>T			PRJNA266616:RD16_15245:c.543C>T	No	No
Bp_E476	3253106	SNV	T	C	1	H788, I468, I469, I472, I475, I476, I480, I483, I488, I496, I498, I517, I518, I521, I538, I539, I646, I656, I669, I707	20	20	100					No	-
Bp_E476	3254779	SNV	T	G	1	H788, I468, I469, I472, I475, I476, I480, I483, I488, I496, I498, I517, I518, I521, I538, I539, I646, I656, I669, I707	20	20	100	PRJNA266616:RD16_15325:c.879T>G			PRJNA266616:RD16_15325:c.879T>G	No	No
Bp_E476	3261652	SNV	C	A	1	I476, I483, I517, I518, I538, I646, I707	7	20	35					No	-
Bp_E476	3261656	SNV	C	T	1	I518	1	20	5					No	-
Bp_E476	3273923	SNV	C	T	1	H788, I468, I469, I472, I475, I476, I480, I483, I488, I496, I498, I517, I518, I521, I538, I539, I646, I656, I669, I707	20	20	100	PRJNA266616:RD16_15420:c.441G>A			PRJNA266616:RD16_15420:c.441G>A	No	No
Bp_E476	3277263	SNV	A	C	1	H788, I468, I469, I472, I475, I476, I480, I483, I488, I498, I518, I521, I538, I539, I646, I656, I669, I707	18	20	90					No	-
Bp_E476	3280678	SNV	T	C	1	I656	1	20	5	PRJNA266616:RD16_15445:c.764T>C	PRJNA266616:RD16_15445:p.Val255Ala	PRJNA266616:RD16_15445:p.Val255Ala	PRJNA266616:RD16_15445:c.764T>C	No	Yes
Bp_E476	3307490	SNV	G	A	1	H788, I468, I469, I472, I475, I476, I480, I483, I488, I496, I498, I517, I518, I521, I538, I539, I646, I656, I669, I707	20	20	100	PRJNA266616:RD16_15590:c.280G>A	PRJNA266616:RD16_15590:p.Val94Met	PRJNA266616:RD16_15590:p.Val94Met	PRJNA266616:RD16_15590:c.280G>A	No	Yes
Bp_E476	3327295	SNV	G	A	1	H788, I468, I469, I472, I475, I476, I480, I483, I488, I496, I498, I517, I518, I521, I538, I539, I646, I656, I669, I707	20	20	100	PRJNA266616:RD16_15700:c.735C>T			PRJNA266616:RD16_15700:c.735C>T	No	No
Bp_E476	3327828	SNV	G	A	1	H788, I468, I469, I472, I475, I476, I480, I483, I488, I496, I498, I517, I518, I521, I538, I539, I646, I656, I669, I707	20	20	100	PRJNA266616:RD16_15700:c.202C>T	PRJNA266616:RD16_15700:p.Arg68Cys	PRJNA266616:RD16_15700:p.Arg68Cys	PRJNA266616:RD16_15700:c.202C>T	No	Yes
Bp_E476	3331244	Deletion	C	-	1	I475	1	20	5	PRJNA266616:RD16_15720:c.447delG	PRJNA266616:RD16_15720:p.Arg149fs	PRJNA266616:RD16_15720:p.Arg149fs	PRJNA266616:RD16_15720:c.447delG	No	Yes
Bp_E476	3334522	SNV	C	T	1	I498, I707	2	20	10	PRJNA266616:RD16_15725:c.136G>A	PRJNA266616:RD16_15725:p.Ala46Thr	PRJNA266616:RD16_15725:p.Ala46Thr	PRJNA266616:RD16_15725:c.136G>A	No	Yes
Bp_E476	3340850	SNV	G	A	1	I472, I476, I483, I488, I496, I521	6	20	30	PRJNA266616:RD16_15745:c.963C>T			PRJNA266616:RD16_15745:c.963C>T	No	No
Bp_E476	3362642	SNV	C	T	1	H788, I468, I469, I475, I476, I480, I483, I488, I496, I498, I517, I518, I521, I538, I539, I646, I656, I669, I707	19	20	95	PRJNA266616:RD16_15845:c.99G>A			PRJNA266616:RD16_15845:c.99G>A	No	No
Bp_E476	3364516	SNV	C	A	1	I498, I707	2	20	10	PRJNA266616:RD16_15855:c.109C>A			PRJNA266616:RD16_15855:c.109C>A	No	No
Bp_E476	3385359	SNV	A	G	1	H788, I468, I469, I472, I475, I476, I480, I483, I488, I496, I498, I517, I518, I521, I538, I539, I646, I656, I669, I707	20	20	100					No	-
Bp_E476	3416363	SNV	A	C	1	H788, I468, I469, I475, I476, I480, I483, I488, I496, I498, I517, I518, I521, I538, I539, I646, I656, I669, I707	19	20	95	PRJNA266616:RD16_16090:c.886T>G	PRJNA266616:RD16_16090:p.Leu296Val	PRJNA266616:RD16_16090:p.Leu296Val	PRJNA266616:RD16_16090:c.886T>G	No	Yes
Bp_E476	3418690	SNV	C	T	1	I472, I476, I483, I488, I496, I521	6	20	30	PRJNA266616:RD16_16100:c.385G>A	PRJNA266616:RD16_16100:p.Glu129Lys	PRJNA266616:RD16_16100:p.Glu129Lys	PRJNA266616:RD16_16100:c.385G>A	No	Yes
Bp_E476	3419296	SNV	A	G	1	H788, I468, I469, I472, I475, I476, I480, I483, I488, I496, I498, I517, I518, I521, I538, I539, I646, I656, I669, I707	20	20	100	PRJNA266616:RD16_16105:c.777T>C			PRJNA266616:RD16_16105:c.777T>C	No	No
Bp_E476	3423288	SNV	G	A	1	I669	1	20	5	PRJNA266616:RD16_16125:c.327C>T			PRJNA266616:RD16_16125:c.327C>T	No	No
Bp_E476	3423797	SNV	G	A	1	I538, I539	2	20	10					No	-
Bp_E476	3436062	SNV	G	A	1	H788, I468, I469, I472, I475, I476, I480, I483, I488, I496, I498, I517, I518, I521, I538, I539, I646, I656, I707	19	20	95	PRJNA266616:RD16_16185:c.621G>A			PRJNA266616:RD16_16185:c.621G>A	No	No
Bp_E476	3442438	SNV	C	T	1	H788, I468, I469, I472, I475, I476, I480, I483, I488, I496, I498, I517, I518, I521, I538, I539, I646, I656, I669, I707	20	20	100					No	-
Bp_E476	3451559	SNV	A	G	1	H788, I468, I469, I472, I475, I476, I480, I483, I488, I496, I498, I517, I518, I521, I538, I539, I646, I656, I669, I707	20	20	100	PRJNA266616:RD16_16260:c.132T>C			PRJNA266616:RD16_16260:c.132T>C	No	No
Bp_E476	3451628	SNV	C	T	1	I472, I476, I480, I483, I488, I496, I521, I538, I539, I656	10	20	50	PRJNA266616:RD16_16260:c.63G>A			PRJNA266616:RD16_16260:c.63G>A	No	No
Bp_E476	3452145	SNV	G	A	1	I669	1	20	5	PRJNA266616:RD16_16265:c.883C>T	PRJNA266616:RD16_16265:p.His295Tyr	PRJNA266616:RD16_16265:p.His295Tyr	PRJNA266616:RD16_16265:c.883C>T	No	Yes
Bp_E476	3457234	SNV	T	A	1	I468, I469, I656	3	20	15	PRJNA266616:RD16_16290:c.947A>T	PRJNA266616:RD16_16290:p.Gln316Leu	PRJNA266616:RD16_16290:p.Gln316Leu	PRJNA266616:RD16_16290:c.947A>T	No	Yes
Bp_E476	3538308	SNV	C	T	1	I476, I480, I483, I488, I496, I517, I521, I538, I539, I646, I656	11	20	55	PRJNA266616:RD16_16660:c.166G>A	PRJNA266616:RD16_16660:p.Gly56Arg	PRJNA266616:RD16_16660:p.Gly56Arg	PRJNA266616:RD16_16660:c.166G>A	No	Yes
Bp_E476	3602312	SNV	A	G	1	H788, I468, I469, I472, I475, I476, I480, I483, I488, I496, I498, I517, I518, I521, I538, I539, I646, I656, I669, I707	20	20	100	PRJNA266616:RD16_17010:c.297T>C			PRJNA266616:RD16_17010:c.297T>C	No	No
Bp_E476	3612655	SNV	A	G	1	H788, I468, I469, I472, I475, I476, I480, I483, I488, I496, I498, I517, I518, I521, I538, I539, I646, I656, I669, I707	20	20	100	PRJNA266616:RD16_17085:c.69T>C			PRJNA266616:RD16_17085:c.69T>C	No	No
Bp_E476	3614341	SNV	G	A	1	I488, I539, I656, I669	4	20	20	PRJNA266616:RD16_17095:c.11G>A	PRJNA266616:RD16_17095:p.Gly4Glu	PRJNA266616:RD16_17095:p.Gly4Glu	PRJNA266616:RD16_17095:c.11G>A	No	Yes
Bp_E476	3614345	SNV	C	T	1	I488, I496, I517, I539, I646, I656, I669	7	20	35	PRJNA266616:RD16_17095:c.15C>T			PRJNA266616:RD16_17095:c.15C>T	No	No
Bp_E476	3635146	SNV	T	C	1	H788, I468, I469, I472, I475, I476, I480, I483, I488, I496, I498, I517, I518, I521, I538, I539, I646, I656, I669, I707	20	20	100					No	-
Bp_E476	3640237	SNV	C	T	1	I498, I707	2	20	10	PRJNA266616:RD16_17240:c.471C>T			PRJNA266616:RD16_17240:c.471C>T	No	No
Bp_E476	3660764	SNV	T	C	1	H788, I468, I469, I472, I475, I476, I480, I483, I488, I496, I498, I517, I518, I521, I538, I539, I646, I656, I669, I707	20	20	100					No	-
Bp_E476	3677886	SNV	C	T	1	I476, I483, I488, I496, I521	5	20	25	PRJNA266616:RD16_17430:c.1443G>A	PRJNA266616:RD16_17430:p.Met481Ile	PRJNA266616:RD16_17430:p.Met481Ile	PRJNA266616:RD16_17430:c.1443G>A	No	Yes
Bp_E476	3679257	SNV	G	A	1	I498, I707	2	20	10	PRJNA266616:RD16_17430:c.72C>T			PRJNA266616:RD16_17430:c.72C>T	No	No
Bp_E476	3719436	SNV	C	T	1	I646	1	20	5	PRJNA266616:RD16_17635:c.640C>T	PRJNA266616:RD16_17635:p.Pro214Ser	PRJNA266616:RD16_17635:p.Pro214Ser	PRJNA266616:RD16_17635:c.640C>T	No	Yes
Bp_E476	3754175	SNV	G	A	1	I483	1	20	5	PRJNA266616:RD16_17805:c.881G>A	PRJNA266616:RD16_17805:p.Arg294His	PRJNA266616:RD16_17805:p.Arg294His	PRJNA266616:RD16_17805:c.881G>A	No	Yes
Bp_E476	3770067	SNV	C	T	1	I498	1	20	5	PRJNA266616:RD16_17885:c.873G>A	PRJNA266616:RD16_17885:p.Trp291*	PRJNA266616:RD16_17885:p.Trp291*	PRJNA266616:RD16_17885:c.873G>A	No	Yes
Bp_E476	3774718	SNV	A	G	1	H788, I468, I469, I472, I475, I476, I480, I483, I488, I496, I498, I517, I518, I521, I538, I539, I646, I656, I669, I707	20	20	100	PRJNA266616:RD16_17910:c.289A>G	PRJNA266616:RD16_17910:p.Thr97Ala	PRJNA266616:RD16_17910:p.Thr97Ala	PRJNA266616:RD16_17910:c.289A>G	No	Yes
Bp_E476	3788410	SNV	G	C	1	I646	1	20	5	PRJNA266616:RD16_17975:c.1779G>C			PRJNA266616:RD16_17975:c.1779G>C	No	No
Bp_E476	3800349	SNV	A	C	1	I468, I472, I476, I480, I483, I488, I496, I498, I517, I518, I521, I538, I539, I646, I656, I707	16	20	80	PRJNA266616:RD16_18035:c.323A>C	PRJNA266616:RD16_18035:p.Tyr108Ser	PRJNA266616:RD16_18035:p.Tyr108Ser	PRJNA266616:RD16_18035:c.323A>C	No	Yes
Bp_E476	3823478	SNV	G	A	1	I480, I538, I656	3	20	15					No	-
Bp_E476	3823482	SNV	C	T	1	I480, I538, I656	3	20	15					No	-
Bp_E476	3841417	SNV	G	A	1	H788, I480, I539, I656	4	20	20					No	-
Bp_E476	3857200	SNV	G	A	1	H788, I468, I469, I472, I475, I476, I480, I483, I488, I496, I498, I517, I518, I521, I538, I539, I646, I656, I669, I707	20	20	100	PRJNA266616:RD16_18335:c.150G>A			PRJNA266616:RD16_18335:c.150G>A	No	No
Bp_E476	3859823	SNV	A	G	1	H788, I468, I469, I472, I475, I476, I480, I483, I488, I496, I498, I517, I518, I521, I538, I539, I646, I656, I669, I707	20	20	100	PRJNA266616:RD16_18365:c.256A>G	PRJNA266616:RD16_18365:p.Thr86Ala	PRJNA266616:RD16_18365:p.Thr86Ala	PRJNA266616:RD16_18365:c.256A>G	No	Yes
Bp_E476	3863622	SNV	G	A	1	H788, I468, I469, I472, I475, I476, I480, I483, I488, I496, I498, I517, I518, I521, I538, I539, I646, I656, I669, I707	20	20	100	PRJNA266616:RD16_18395:c.681G>A			PRJNA266616:RD16_18395:c.681G>A	No	No
Bp_E476	3907704	SNV	A	G	1	H788, I468, I469, I472, I475, I476, I480, I483, I488, I496, I498, I517, I518, I521, I538, I539, I646, I656, I669, I707	20	20	100					No	-
Bp_E476	3951952	SNV	T	C	1	I707	1	20	5					No	-
Bp_E476	3955130	SNV	C	T	1	H788, I468, I469, I472, I475, I476, I480, I483, I488, I496, I498, I517, I518, I521, I538, I539, I646, I656, I669, I707	20	20	100	PRJNA266616:RD16_18830:c.178G>A	PRJNA266616:RD16_18830:p.Ala60Thr	PRJNA266616:RD16_18830:p.Ala60Thr	PRJNA266616:RD16_18830:c.178G>A	No	Yes
Bp_E476	3966810	SNV	A	G	1	H788, I468, I469, I472, I475, I476, I480, I483, I488, I496, I498, I517, I518, I521, I538, I539, I646, I656, I669, I707	20	20	100	PRJNA266616:RD16_18905:c.771T>C			PRJNA266616:RD16_18905:c.771T>C	No	No
Bp_E476	3973948	SNV	C	T	1	H788, I468, I469, I472, I475, I476, I480, I483, I488, I496, I498, I517, I518, I521, I538, I539, I646, I656, I669, I707	20	20	100					No	-
Bp_E476	3974517	SNV	C	A	1	I468	1	20	5	PRJNA266616:RD16_18930:c.352G>T	PRJNA266616:RD16_18930:p.Val118Leu	PRJNA266616:RD16_18930:p.Val118Leu	PRJNA266616:RD16_18930:c.352G>T	No	Yes
Bp_E476	3991661	Deletion	C	-	1	H788, I468, I469, I472, I475, I476, I480, I483, I488, I496, I498, I517, I518, I521, I538, I539, I646, I656, I669, I707	20	20	100					No	-
Bp_E476	4004957	SNV	G	A	1	H788, I468, I469, I472, I475, I476, I480, I483, I488, I496, I498, I517, I518, I521, I538, I539, I646, I656, I669, I707	20	20	100					No	-
Bp_E476	4005730	SNV	G	A	1	H788, I468, I469, I472, I475, I476, I480, I483, I488, I496, I498, I517, I518, I521, I538, I539, I646, I656, I669, I707	20	20	100	PRJNA266616:RD16_19095:c.684G>A	PRJNA266616:RD16_19095:p.Met228Ile	PRJNA266616:RD16_19095:p.Met228Ile	PRJNA266616:RD16_19095:c.684G>A	No	Yes
Bp_E476	4006028	SNV	G	A	1	H788, I468, I469, I472, I475, I476, I480, I483, I488, I496, I498, I517, I518, I521, I538, I539, I646, I656, I669, I707	20	20	100	PRJNA266616:RD16_19100:c.133G>A	PRJNA266616:RD16_19100:p.Gly45Ser	PRJNA266616:RD16_19100:p.Gly45Ser	PRJNA266616:RD16_19100:c.133G>A	No	Yes
Bp_E476	4008165	SNV	C	T	1	H788, I468, I469, I472, I475, I476, I480, I483, I488, I496, I498, I517, I518, I521, I538, I539, I646, I656, I669, I707	20	20	100	PRJNA266616:RD16_19115:c.681C>T			PRJNA266616:RD16_19115:c.681C>T	No	No
Bp_E476	4024523	SNV	T	C	1	H788, I468, I469, I472, I475, I476, I480, I483, I488, I496, I498, I517, I518, I521, I538, I539, I646, I656, I669, I707	20	20	100	PRJNA266616:RD16_19200:c.624T>C			PRJNA266616:RD16_19200:c.624T>C	No	No
Bp_E476	4027178	SNV	G	A	1	I476, I480, I483, I488, I496, I517, I538, I539, I656, I669, I707	11	20	55					No	-
Bp_E476	4031687	SNV	C	T	1	I468, I518, I539	3	20	15					No	-
Bp_E476	4032637	SNV	G	A	1	H788, I468, I475, I476, I480, I483, I488, I496, I498, I539, I646, I656, I669, I707	14	20	70	PRJNA266616:RD16_19240:c.874G>A	PRJNA266616:RD16_19240:p.Glu292Lys	PRJNA266616:RD16_19240:p.Glu292Lys	PRJNA266616:RD16_19240:c.874G>A	No	Yes
Bp_E476	4061064	SNV	T	C	1	H788, I468, I469, I472, I475, I476, I480, I483, I488, I496, I498, I517, I518, I521, I538, I539, I646, I656, I669, I707	20	20	100					No	-
Bp_E476	4065185	SNV	C	T	1	I476, I483, I488, I496, I521	5	20	25	PRJNA266616:RD16_19375:c.134C>T	PRJNA266616:RD16_19375:p.Pro45Leu	PRJNA266616:RD16_19375:p.Pro45Leu	PRJNA266616:RD16_19375:c.134C>T	No	Yes
Bp_E476	4065977	SNV	A	C	1	I656	1	20	5					No	-
Bp_E476	4065979	SNV	T	C	1	I476, I656	2	20	10					No	-
Bp_E476	4066929	SNV	A	G	1	H788, I469	2	20	10					No	-
Bp_E476	4084836	SNV	C	T	1	H788, I468, I469, I472, I475, I476, I480, I483, I488, I496, I498, I517, I518, I521, I538, I539, I646, I656, I669, I707	20	20	100	PRJNA266616:RD16_19470:c.412G>A	PRJNA266616:RD16_19470:p.Gly138Ser	PRJNA266616:RD16_19470:p.Gly138Ser	PRJNA266616:RD16_19470:c.412G>A	No	Yes
Bp_E476	4085439	SNV	C	T	1	H788, I468, I469, I472, I475, I476, I480, I483, I488, I496, I498, I517, I518, I521, I539, I646, I656, I669, I707	19	20	95	PRJNA266616:RD16_19475:c.883G>A	PRJNA266616:RD16_19475:p.Gly295Ser	PRJNA266616:RD16_19475:p.Gly295Ser	PRJNA266616:RD16_19475:c.883G>A	No	Yes
Bp_E476	4088785	SNV	G	A	1	H788, I468, I469, I472, I475, I476, I480, I483, I488, I496, I498, I517, I518, I521, I538, I539, I646, I656, I669, I707	20	20	100	PRJNA266616:RD16_19490:c.453C>T			PRJNA266616:RD16_19490:c.453C>T	No	No
Bp_E476	4101762	Deletion	A	-	1	I646	1	20	5					No	-
Bp_E476	1009425..1009430	Deletion	TGCTGG	-	6	I469, I472, I476, I480, I483, I488, I496, I498, I518, I521, I538, I539, I646, I656, I669, I707	16	20	80	PRJNA266616:RD16_04805:c.113_118delTGCTGG	PRJNA266616:RD16_04805:p.Leu38_Val40delinsLeu	PRJNA266616:RD16_04805:p.Leu38_Val40delinsLeu	PRJNA266616:RD16_04805:c.113_118delTGCTGG	No	Yes
Bp_E476	1014339^1014340	Insertion	-	CGACG	5	I468, I518	2	20	10					No	-
Bp_E476	1091543^1091544	Insertion	-	A	1	H788, I468, I469, I472, I475, I476, I480, I483, I488, I517, I518, I538, I539, I646, I656, I669, I707	17	20	85					No	-
Bp_E476	1103119^1103120	Insertion	-	C	1	H788, I475, I476, I480, I483, I488, I496, I521, I538, I539, I646, I656, I669, I707	14	20	70	PRJNA266616:RD16_05245:c.830_831insC	PRJNA266616:RD16_05245:p.Gly277fs	PRJNA266616:RD16_05245:p.Gly277fs	PRJNA266616:RD16_05245:c.830_831insC	Yes	Yes
Bp_E476	1115510..1115512	MNV	TTC	GGA	3	I656	1	20	5	PRJNA266616:RD16_05295:c.2082_2084delTTCinsGGA	PRJNA266616:RD16_05295:p.Gly694_Ser695delinsGlyGlu	PRJNA266616:RD16_05295:p.Gly694_Ser695delinsGlyGlu	PRJNA266616:RD16_05295:c.2082_2084delTTCinsGGA	No	Yes
Bp_E476	1175672..1175673	MNV	AC	GA	2	I656	1	20	5					No	-
Bp_E476	1181787..1181794	Deletion	GGGGGGGA	-	8	I468	1	20	5					No	-
Bp_E476	1181788..1181794	Deletion	GGGGGGA	-	7	I518, I646	2	20	10					No	-
Bp_E476	1181789..1181794	Deletion	GGGGGA	-	6	I469, I472, I475, I476, I480, I538, I539, I656	8	20	40					No	-
Bp_E476	1181790..1181794	Deletion	GGGGA	-	5	H788, I488, I496, I498, I517, I521, I669, I707	8	20	40					No	-
Bp_E476	1181791..1181794	Deletion	GGGA	-	4	I483	1	20	5					No	-
Bp_E476	1189451^1189452	Insertion	-	GC	2	H788, I468, I469, I475, I476, I480, I483, I488, I496, I498, I517, I518, I521, I538, I539, I646, I656, I669, I707	19	20	95	PRJNA266616:RD16_05595:c.1765_1766insGC	PRJNA266616:RD16_05595:p.Gly589fs	PRJNA266616:RD16_05595:p.Gly589fs	PRJNA266616:RD16_05595:c.1765_1766insGC	No	Yes
Bp_E476	1211315..1211317	MNV	CAG	ATC	3	I669, I707	2	20	10	PRJNA266616:RD16_05690:c.938_940delCAGinsATC	PRJNA266616:RD16_05690:p.Thr313_Val314delinsAsnLeu	PRJNA266616:RD16_05690:p.Thr313_Val314delinsAsnLeu	PRJNA266616:RD16_05690:c.938_940delCAGinsATC	No	Yes
Bp_E476	124202..124203	MNV	TC	GG	2	I480, I646, I656	3	20	15					No	-
Bp_E476	124202..124203	MNV	TC	GT	2	I476	1	20	5					No	-
Bp_E476	1348584..1348586	MNV	ATC	GGT	3	I475, I476, I480, I483, I656, I707	6	20	30					No	-
Bp_E476	1395304^1395305	Insertion	-	C	1	I517, I646	2	20	10					No	-
Bp_E476	1479661..1479662	MNV	TC	GT	2	H788, I475, I476, I656, I707	5	20	25					No	-
Bp_E476	1500892..1500893	Deletion	CG	-	2	I472, I476, I480, I483, I488, I496, I521	7	20	35					No	-
Bp_E476	1644050..1644051	MNV	TC	GT	2	I468, I480, I488, I518, I539, I656, I707	7	20	35					No	-
Bp_E476	1716014..1716019	Deletion	CGCGCC	-	6	H788, I468, I469, I475, I476, I480, I483, I488, I496, I498, I517, I518, I521, I538, I539, I646, I656, I669, I707	19	20	95	PRJNA266616:RD16_08105:c.672_677delCGCGCC	PRJNA266616:RD16_08105:p.Ser224_Pro226delinsSer	PRJNA266616:RD16_08105:p.Ser224_Pro226delinsSer	PRJNA266616:RD16_08105:c.672_677delCGCGCC	No	Yes
Bp_E476	2144605^2144606	Insertion	-	G	1	I498, I707	2	20	10					No	-
Bp_E476	217574^217575	Insertion	-	T	1	I538, I539	2	20	10					No	-
Bp_E476	217678..217680	MNV	GAT	ACC	3	H788	1	20	5					No	-
Bp_E476	217678..217680	MNV	GAT	CCC	3	I656	1	20	5					No	-
Bp_E476	2183946..2183948	MNV	GAT	ACC	3	I656, I707	2	20	10					No	-
Bp_E476	218727^218728	Insertion	-	C	1	I475, I476, I480, I488, I496, I498, I518, I538, I539, I656, I669, I707	12	20	60					No	-
Bp_E476	2252140^2252141	Insertion	-	GTGAACTGTC	10	H788, I475, I488, I496, I538, I646, I707	7	20	35	PRJNA266616:RD16_10605:c.887_888insGACAGTTCAC	PRJNA266616:RD16_10605:p.Leu296fs	PRJNA266616:RD16_10605:p.Leu296fs	PRJNA266616:RD16_10605:c.887_888insGACAGTTCAC	No	Yes
Bp_E476	2276778^2276779	Insertion	-	CCTGGT	6	H788, I468, I469, I472, I475, I476, I480, I483, I488, I496, I498, I517, I521, I538, I539, I646, I656, I669, I707	19	20	95	PRJNA266616:RD16_10730:c.80_81insCCTGGT	PRJNA266616:RD16_10730:p.Pro27delinsProLeuVal	PRJNA266616:RD16_10730:p.Pro27delinsProLeuVal	PRJNA266616:RD16_10730:c.80_81insCCTGGT	No	Yes
Bp_E476	2293585..2293586	MNV	GT	TC	2	I656	1	20	5					No	-
Bp_E476	2357971..2357972	MNV	AC	GA	2	I656	1	20	5					No	-
Bp_E476	2632160..2632161	MNV	AC	GA	2	I539, I656	2	20	10					No	-
Bp_E476	2650778..2650780	MNV	ACC	GAT	3	I469, I539, I656	3	20	15					No	-
Bp_E476	268775^268776	Insertion	-	G	1	H788, I469, I475	3	20	15	PRJNA266616:RD16_01315:c.946_947insG	PRJNA266616:RD16_01315:p.Ser316fs	PRJNA266616:RD16_01315:p.Ser316fs	PRJNA266616:RD16_01315:c.946_947insG	No	Yes
Bp_E476	2734644..2734647	Deletion	AAGA	-	4	I498	1	20	5	PRJNA266616:RD16_12940:c.1060_1063delAAGA	PRJNA266616:RD16_12940:p.Lys354fs	PRJNA266616:RD16_12940:p.Lys354fs	PRJNA266616:RD16_12940:c.1060_1063delAAGA	No	Yes
Bp_E476	2776235..2776237	Replacement	GGA	TCTTC	5	I656	1	20	5					No	-
Bp_E476	280371^280372	Insertion	-	G	1	I469	1	20	5					No	-
Bp_E476	280376..280377	MNV	AG	GA	2	I498	1	20	5					No	-
Bp_E476	280378..280379	MNV	TT	GG	2	I469, I656	2	20	10					No	-
Bp_E476	3009156..3009167	Deletion	CAAGGCCAGCAA	-	12	I539	1	20	5					No	-
Bp_E476	3029641..3029642	MNV	CG	TT	2	I656	1	20	5	PRJNA266616:RD16_14305:c.2099_2100delCGinsTT	PRJNA266616:RD16_14305:p.Pro700Leu	PRJNA266616:RD16_14305:p.Pro700Leu	PRJNA266616:RD16_14305:c.2099_2100delCGinsTT	Yes	Yes
Bp_E476	303790..303791	MNV	GT	TC	2	H788, I469, I476, I488, I498, I517, I538, I539, I646, I656, I669, I707	12	20	60					No	-
Bp_E476	3051999..3052001	MNV	CTG	GAT	3	H788, I468, I475, I476, I480, I483, I488, I496, I498, I517, I518, I521, I538, I539, I646, I656, I669, I707	18	20	90	PRJNA266616:RD16_14415:c.890_892delCAGinsATC	PRJNA266616:RD16_14415:p.Thr297_Val298delinsAsnLeu	PRJNA266616:RD16_14415:p.Thr297_Val298delinsAsnLeu	PRJNA266616:RD16_14415:c.890_892delCAGinsATC	No	Yes
Bp_E476	3053722^3053723	Insertion	-	A	1	H788, I468, I469, I472, I475, I476, I480, I483, I488, I496, I498, I517, I518, I521, I538, I539, I646, I656, I707	19	20	95					No	-
Bp_E476	3087198^3087199	Insertion	-	CA	2	H788, I468, I469, I472, I475, I476, I480, I483, I488, I496, I498, I517, I518, I521, I538, I539, I646, I656, I669, I707	20	20	100					No	-
Bp_E476	3129909..3129915	Deletion	GCGGCGC	-	7	H788, I468, I469, I472, I475, I476, I480, I483, I488, I496, I498, I517, I518, I521, I538, I539, I646, I656, I669, I707	20	20	100	PRJNA266616:RD16_14745:c.597_603delGCGCCGC	PRJNA266616:RD16_14745:p.Ala199fs	PRJNA266616:RD16_14745:p.Ala199fs	PRJNA266616:RD16_14745:c.597_603delGCGCCGC	No	Yes
Bp_E476	3261652..3261653	MNV	CC	GA	2	H788, I469, I669	3	20	15					No	-
Bp_E476	3261652..3261653	MNV	CC	AA	2	I518	1	20	5					No	-
Bp_E476	3281932..3281933	MNV	GT	TC	2	I469, I539, I656	3	20	15					No	-
Bp_E476	3304784^3304785	Insertion	-	CCGG	4	H788, I469, I475, I476, I480, I483, I496, I498, I517, I518, I521, I538, I539, I646, I656, I669, I707	17	20	85	PRJNA266616:RD16_15575:c.545_546insCCGG	PRJNA266616:RD16_15575:p.Ala182fs	PRJNA266616:RD16_15575:p.Ala182fs	PRJNA266616:RD16_15575:c.545_546insCCGG	No	Yes
Bp_E476	3304867..3304868	MNV	AC	GA	2	I656	1	20	5					No	-
Bp_E476	3340278^3340279	Insertion	-	GG	2	I469, I475	2	20	10	PRJNA266616:RD16_15740:c.163_164insCC	PRJNA266616:RD16_15740:p.His55fs	PRJNA266616:RD16_15740:p.His55fs	PRJNA266616:RD16_15740:c.163_164insCC	No	Yes
Bp_E476	3451413^3451414	Insertion	-	C	1	H788, I468, I469, I472, I475, I476, I480, I483, I488, I496, I498, I517, I518, I521, I538, I539, I646, I656, I669, I707	20	20	100	PRJNA266616:RD16_16260:c.277_278insG	PRJNA266616:RD16_16260:p.Val93fs	PRJNA266616:RD16_16260:p.Val93fs	PRJNA266616:RD16_16260:c.277_278insG	No	Yes
Bp_E476	3490783..3490784	Deletion	GG	-	2	I476, I483, I488, I496	4	20	20					No	-
Bp_E476	3490857^3490858	Insertion	-	TAG	3	H788, I468, I469, I472, I475, I476, I480, I483, I488, I496, I498, I517, I518, I521, I538, I539, I646, I656, I669, I707	20	20	100	PRJNA266616:RD16_16430:c.1130_1131insCTA	PRJNA266616:RD16_16430:p.Glu377delinsAsp*	PRJNA266616:RD16_16430:p.Glu377delinsAsp*	PRJNA266616:RD16_16430:c.1130_1131insCTA	No	Yes
Bp_E476	3512502..3512503	MNV	AG	GA	2	I468, I476, I483, I656, I707	5	20	25					No	-
Bp_E476	3618180..3618181	MNV	GT	TC	2	I483, I656, I669, I707	4	20	20					No	-
Bp_E476	3810397^3810398	Insertion	-	GGA	3	H788, I468, I469, I472, I475, I476, I480, I483, I488, I496, I498, I517, I518, I521, I538, I539, I646, I656, I669, I707	20	20	100	PRJNA266616:RD16_18085:c.955_956insTCC	PRJNA266616:RD16_18085:p.Trp319delinsPheArg	PRJNA266616:RD16_18085:p.Trp319delinsPheArg	PRJNA266616:RD16_18085:c.955_956insTCC	No	Yes
Bp_E476	3837007^3837008	Insertion	-	AG	2	I656	1	20	5					No	-
Bp_E476	3862911^3862912	Insertion	-	G	1	H788, I468, I469, I472, I475, I476, I480, I483, I488, I496, I498, I517, I518, I521, I538, I539, I646, I656, I669, I707	20	20	100					No	-
Bp_E476	3951948..3951949	MNV	AA	CC	2	I707	1	20	5					No	-
Bp_E476	3970146^3970147	Insertion	-	C	1	I538, I539	2	20	10	PRJNA266616:RD16_18920:c.2451_2452insG	PRJNA266616:RD16_18920:p.Arg818fs	PRJNA266616:RD16_18920:p.Arg818fs	PRJNA266616:RD16_18920:c.2451_2452insG	No	Yes
Bp_E476	450648..450650	MNV	GGT	ATC	3	I469, I475, I656	3	20	15					No	-
Bp_E476	498462^498463	Insertion	-	TGCCTA	6	I656	1	20	5	PRJNA266616:RD16_02440:c.451_452insTAGGCA	PRJNA266616:RD16_02440:p.Asn151delinsIleGlyAsn	PRJNA266616:RD16_02440:p.Asn151delinsIleGlyAsn	PRJNA266616:RD16_02440:c.451_452insTAGGCA	No	Yes
Bp_E476	655370..655372	MNV	ACC	GAT	3	I468, I476, I480, I483, I488, I517, I518, I646	8	20	40					No	-
Bp_E476	656349..656352	Deletion	CTAG	-	4	I469	1	20	5	PRJNA266616:RD16_03230:c.948_951delCTAG	PRJNA266616:RD16_03230:p.Thr316fs	PRJNA266616:RD16_03230:p.Thr316fs	PRJNA266616:RD16_03230:c.948_951delCTAG	No	Yes
Bp_E476	709408..709409	MNV	GT	TC	2	I539	1	20	5					No	-
Bp_E476	873144..873145	MNV	TC	GT	2	I468, I469, I483, I488, I539	5	20	25					No	-
Bp_E476	923214..923221	Deletion	CGCGCCGG	-	8	H788, I469, I475, I476, I480, I483, I488, I496, I498, I517, I518, I521, I538, I539, I646, I656, I669, I707	18	20	90					No	-
Bp_E476	933122..933123	MNV	AC	GA	2	I475, I476, I483, I496, I656	5	20	25					No	-
