# Supplementary material for: Genome Structural Diversity among 31 Bordetella pertussis Isolates from Two Recent U.S. Whooping Cough Statewide Epidemics
Source: mSphere. 2016 May 11;1(3):e00036-16. doi: 10.1128/mSphere.00036-16 (PMC4888882; doi:10.1128/mSphere.00036-16)
Supplement: Data Set S7 [file sph003162078sd8.xlsx]

## Sheet: Dataset S7
Dataset S7 49 CA state-specific B. pertussis epidemic genome variants
Chromosome	Region	Type	Reference	Allele	Reference allele	Length	P-value	Bonferroni	FDR p-value correction	Origin tracks (case)	Sample count (case)	Total number of samples (case)	Sample frequency (case)	Origin tracks (control)	Sample count (control)	Total number of samples (control)	Sample frequency (control)	Coding region change	Amino acid change	Other variants within codon	Non-synonymous
Bp_E476	51160	SNV	C	A	No	1	9.26956e-05	0.0520022	0.00192601	H374, H375, H378, H380, H489, H542, H561, H563	8	13	61.5385		0	20	0			No	-
Bp_E476	176368	SNV	C	A	No	1	4.15237e-06	0.00232948	0.000177647	H374, H375, H378, H379, H380, H489, H542, H559, H561, H563, H564, H622, H627	13	13	100	I488, I646, I656, I707	4	20	20			No	-
Bp_E476	176371	SNV	C	T	No	1	4.15237e-06	0.00232948	0.000177647	H374, H375, H378, H379, H380, H489, H542, H559, H561, H563, H564, H622, H627	13	13	100	I488, I646, I656, I707	4	20	20			No	-
Bp_E476	280376	SNV	A	G	No	1	0.000111638	0.0626288	0.00202028	H374, H378, H379, H380, H542, H559, H561, H563, H564, H622, H627	11	13	84.6154	I469, I498, I656	3	20	15			No	-
Bp_E476	280378	SNV	T	G	No	1	0.00279941	1	0.0320504	H374, H379, H380, H561, H563, H564, H622, H627	8	13	61.5385	I469, I656	2	20	10			No	-
Bp_E476	429125	SNV	T	G	No	1	1.49485e-05	0.00838613	0.00039934	H374, H375, H378, H379, H380, H489, H542, H559, H561, H563, H564, H622, H627	13	13	100	H788, I475, I476, I496, I656	5	20	25			No	-
Bp_E476	445551	SNV	G	A	No	1	0.0012781	0.717014	0.0166747	H374, H375, H378, H379, H380, H489, H542, H559, H561, H563, H622, H627	12	13	92.3077	H788, I469, I475, I483, I498, I539, I656	7	20	35			No	-
Bp_E476	450648..450650	MNV	GGT	ATC	No	3	1.44722e-05	0.00811892	0.00039934	H374, H375, H378, H379, H380, H489, H542, H559, H561, H563, H622, H627	12	13	92.3077	I469, I475, I656	3	20	15			No	-
Bp_E476	620229..620231	MNV	ATC	GGT	No	3	0.00154934	0.86918	0.0197541	H374, H378, H380, H559, H563, H622	6	13	46.1538		0	20	0			No	-
Bp_E476	694600	SNV	T	C	No	1	2.63117e-05	0.0147609	0.000670949	H374, H375, H378, H379, H380, H542, H559, H561, H563, H622, H627	11	13	84.6154	I469, I656	2	20	10			No	-
Bp_E476	873144..873145	MNV	TC	GT	No	2	0.000176891	0.0992359	0.00283531	H374, H375, H378, H379, H380, H489, H542, H559, H561, H563, H622, H627	12	13	92.3077	I468, I469, I483, I488, I539	5	20	25			No	-
Bp_E476	933122..933123	MNV	AC	GA	No	2	1.49485e-05	0.00838613	0.00039934	H374, H375, H378, H379, H380, H489, H542, H559, H561, H563, H564, H622, H627	13	13	100	I475, I476, I483, I496, I656	5	20	25			No	-
Bp_E476	1059537	SNV	G	A	No	1	0.000111638	0.0626288	0.00202028	H374, H378, H379, H380, H542, H559, H561, H563, H564, H622, H627	11	13	84.6154	I469, I656, I707	3	20	15			No	-
Bp_E476	1059540	SNV	G	T	No	1	0.00109139	0.61227	0.0153067	H374, H378, H379, H380, H542, H559, H561, H563, H564, H622, H627	11	13	84.6154	I469, I476, I483, I656, I707	5	20	25			No	-
Bp_E476	1140383	SNV	T	G	No	1	1.44722e-05	0.00811892	0.00039934	H374, H375, H378, H379, H380, H489, H542, H559, H561, H563, H622, H627	12	13	92.3077	I475, I656, I707	3	20	15			No	-
Bp_E476	1181033	SNV	G	T	No	1	0.0012781	0.717014	0.0166747	H374, H375, H378, H379, H380, H489, H542, H559, H561, H563, H622, H627	12	13	92.3077	I468, I476, I521, I538, I646, I656, I669	7	20	35			No	-
Bp_E476	1199775	SNV	G	T	No	1	3.041e-06	0.001706	0.0001706	H374, H375, H378, H379, H380, H489, H542, H559, H561, H563, H622, H627	12	13	92.3077	I483, I538	2	20	10			No	-
Bp_E476	1691147	SNV	C	T	No	1	0.00276797	1	0.0320504	H374, H378, H379, H380, H542, H559, H561, H563, H564, H622, H627	11	13	84.6154	H788, I476, I538, I539, I656, I707	6	20	30			No	-
Bp_E476	1747791	SNV	G	A	No	1	0.000111638	0.0626288	0.00202028	H374, H378, H379, H380, H489, H542, H559, H561, H563, H622, H627	11	13	84.6154	I483, I539, I656	3	20	15			No	-
Bp_E476	1747795	SNV	C	T	No	1	4.43327e-06	0.00248706	0.000177647	H374, H378, H379, H380, H489, H542, H559, H561, H563, H622, H627	11	13	84.6154	I539	1	20	5			No	-
Bp_E476	1752133	SNV	T	C	No	1	0.000157582	0.0884038	0.0026789	H374, H378, H379, H380, H542, H559, H561, H563, H622, H627	10	13	76.9231	I656, I707	2	20	10			No	-
Bp_E476	1908324	SNV	G	A	No	1	0.000401681	0.225343	0.00625953	H378, H380, H489, H542, H559, H563, H622	7	13	53.8462		0	20	0			No	-
Bp_E476	1908326	SNV	T	C	No	1	9.26956e-05	0.0520022	0.00192601	H374, H378, H380, H489, H542, H559, H563, H622	8	13	61.5385		0	20	0			No	-
Bp_E476	2183946	SNV	G	A	No	1	1.83193e-07	0.000102771	4.25766e-05	H374, H375, H378, H379, H380, H489, H542, H559, H561, H563, H564, H622, H627	13	13	100	I656, I707	2	20	10			No	-
Bp_E476	2183946..2183948	MNV	GAT	ACC	No	3	3.041e-06	0.001706	0.0001706	H374, H375, H378, H379, H380, H489, H542, H559, H563, H564, H622, H627	12	13	92.3077	I656, I707	2	20	10			No	-
Bp_E476	2183948	SNV	T	C	No	1	1.83193e-07	0.000102771	4.25766e-05	H374, H375, H378, H379, H380, H489, H542, H559, H561, H563, H564, H622, H627	13	13	100	I656, I707	2	20	10			No	-
Bp_E476	2239657	SNV	A	C	No	1	0.00279941	1	0.0320504	H374, H378, H489, H542, H561, H563, H622, H627	8	13	61.5385	I483, I656	2	20	10			No	-
Bp_E476	2253106	SNV	G	T	No	1	0.000111638	0.0626288	0.00202028	H374, H375, H378, H379, H489, H542, H559, H561, H563, H622, H627	11	13	84.6154	H788, I539, I656	3	20	15			No	-
Bp_E476	2350309	SNV	G	T	No	1	0.000157582	0.0884038	0.0026789	H374, H375, H378, H379, H380, H559, H561, H563, H622, H627	10	13	76.9231	H788, I656	2	20	10			No	-
Bp_E476	2632161	SNV	C	A	No	1	0.00279941	1	0.0320504	H374, H379, H489, H542, H559, H563, H622, H627	8	13	61.5385	I539, I656	2	20	10			No	-
Bp_E476	2650778..2650780	MNV	ACC	GAT	No	3	0.000595152	0.33388	0.00878632	H374, H378, H379, H380, H542, H559, H561, H563, H622, H627	10	13	76.9231	I469, I539, I656	3	20	15			No	-
Bp_E476	2867049	SNV	T	C	No	1	4.03024e-07	0.000226097	4.25766e-05	H374, H375, H378, H379, H380, H489, H542, H559, H563, H622, H627	11	13	84.6154		0	20	0			No	-
Bp_E476	3034941	SNV	T	G	No	1	9.26956e-05	0.0520022	0.00192601	H374, H375, H378, H380, H542, H559, H563, H622	8	13	61.5385		0	20	0			No	-
Bp_E476	3281932..3281933	MNV	GT	TC	No	2	1.44722e-05	0.00811892	0.00039934	H374, H378, H379, H380, H489, H542, H559, H561, H563, H564, H622, H627	12	13	92.3077	I469, I539, I656	3	20	15			No	-
Bp_E476	3512502..3512503	MNV	AG	GA	No	2	0.000176891	0.0992359	0.00283531	H374, H375, H378, H379, H380, H489, H542, H559, H561, H563, H622, H627	12	13	92.3077	I468, I476, I483, I656, I707	5	20	25			No	-
Bp_E476	3606924	SNV	T	C	No	1	4.03024e-07	0.000226097	4.25766e-05	H374, H378, H379, H380, H489, H542, H559, H561, H563, H622, H627	11	13	84.6154		0	20	0			No	-
Bp_E476	3618180..3618181	MNV	GT	TC	No	2	4.15237e-06	0.00232948	0.000177647	H374, H375, H378, H379, H380, H489, H542, H559, H561, H563, H564, H622, H627	13	13	100	I483, I656, I669, I707	4	20	20			No	-
Bp_E476	3823478	SNV	G	A	No	1	9.77029e-07	0.000548113	7.83019e-05	H374, H375, H378, H379, H380, H489, H542, H559, H561, H563, H564, H622, H627	13	13	100	I480, I538, I656	3	20	15			No	-
Bp_E476	3823482	SNV	C	T	No	1	0.000595152	0.33388	0.00878632	H374, H378, H379, H380, H542, H559, H561, H563, H622, H627	10	13	76.9231	I480, I538, I656	3	20	15			No	-
Bp_E476	4065977	SNV	A	C	No	1	0.00256458	1	0.0319717	H374, H375, H378, H559, H561, H563, H622	7	13	53.8462	I656	1	20	5			No	-
Bp_E476	1368679	SNV	C	T	No	1	4.03024e-07	0.000226097	4.25766e-05	H374, H375, H378, H380, H489, H542, H561, H563, H564, H622, H627	11	13	84.6154		0	20	0	PRJNA266616:RD16_06440:c.799C>T		No	No
Bp_E476	3614345	SNV	C	T	No	1	0.0012781	0.717014	0.0166747	H374, H375, H378, H379, H380, H489, H542, H559, H561, H563, H622, H627	12	13	92.3077	I488, I496, I517, I539, I646, I656, I669	7	20	35	PRJNA266616:RD16_17095:c.15C>T		No	No
Bp_E476	116940	SNV	T	A	No	1	1.49485e-05	0.00838613	0.00039934	H374, H375, H378, H379, H380, H489, H542, H559, H561, H563, H564, H622, H627	13	13	100	I480, I483, I496, I656, I707	5	20	25	PRJNA266616:RD16_00615:c.947T>A	PRJNA266616:RD16_00615:p.Leu316Gln	No	Yes
Bp_E476	527395	SNV	A	G	No	1	3.041e-06	0.001706	0.0001706	H374, H375, H378, H379, H380, H489, H542, H559, H561, H563, H622, H627	12	13	92.3077	I539, I656	2	20	10	PRJNA266616:RD16_02610:c.805T>C	PRJNA266616:RD16_02610:p.Tyr269His	No	Yes
Bp_E476	1080959	SNV	A	T	No	1	0.000731892	0.410591	0.010528	H374, H378, H379, H489, H542, H563, H564, H622, H627	9	13	69.2308	I538, I539	2	20	10	PRJNA266616:RD16_05140:c.947T>A	PRJNA266616:RD16_05140:p.Leu316Gln	No	Yes
Bp_E476	1090325	SNV	A	T	No	1	2.99581e-05	0.0168065	0.000730718	H374, H375, H379, H542, H559, H561, H563, H564, H622, H627	10	13	76.9231	H788	1	20	5	PRJNA266616:RD16_05195:c.947T>A	PRJNA266616:RD16_05195:p.Leu316Gln	No	Yes
Bp_E476	1447860	SNV	A	T	No	1	4.55365e-07	0.00025546	4.25766e-05	H374, H375, H378, H379, H380, H489, H542, H559, H561, H563, H622, H627	12	13	92.3077	I488	1	20	5	PRJNA266616:RD16_06820:c.947T>A	PRJNA266616:RD16_06820:p.Leu316Gln	No	Yes
Bp_E476	3457234	SNV	T	A	No	1	1.44722e-05	0.00811892	0.00039934	H374, H375, H378, H379, H380, H489, H542, H559, H561, H563, H622, H627	12	13	92.3077	I468, I469, I656	3	20	15	PRJNA266616:RD16_16290:c.947A>T	PRJNA266616:RD16_16290:p.Gln316Leu	No	Yes
Bp_E476	3614341	SNV	G	A	No	1	5.49579e-05	0.0308314	0.00128464	H374, H375, H378, H379, H380, H489, H542, H559, H561, H563, H622, H627	12	13	92.3077	I488, I539, I656, I669	4	20	20	PRJNA266616:RD16_17095:c.11G>A	PRJNA266616:RD16_17095:p.Gly4Glu	No	Yes
