# Supplementary material for: Genome Structural Diversity among 31 Bordetella pertussis Isolates from Two Recent U.S. Whooping Cough Statewide Epidemics
Source: mSphere. 2016 May 11;1(3):e00036-16. doi: 10.1128/mSphere.00036-16 (PMC4888882; doi:10.1128/mSphere.00036-16)
Supplement: Data Set S8 [file sph003162078sd9.xlsx]

## Sheet: Dataset S8
Dataset S8 34 VT state-specific B. pertussis epidemic genome variants
Chromosome	Region	Type	Reference	Allele	Reference allele	Length	P-value	Bonferroni	FDR p-value correction	Origin tracks (case)	Sample count (case)	Total number of samples (case)	Sample frequency (case)	Origin tracks (control)	Sample count (control)	Total number of samples (control)	Sample frequency (control)	Coding region change	Amino acid change	Amino acid change in longest transcript	Coding region change in longest transcript	Other variants within codon	Non-synonymous
Bp_E476	109972	SNV	T	C	No	1	9.26956e-05	0.0382833	0.00255222	H788, I468, I469, I472, I475, I476, I480, I483, I488, I496, I498, I517, I518, I521, I538, I539, I646, I656, I669, I707	20	20	100	H375, H561, H563, H564, H627	5	13	38.4615					No	-
Bp_E476	187503	SNV	G	A	No	1	2.99581e-05	0.0123727	0.00123727	I468, I469, I472, I475, I476, I480, I483, I488, I496, I498, I517, I518, I521, I538, I539, I646, I656, I669, I707	19	20	95	H561, H563, H564	3	13	23.0769	PRJNA266616:RD16_00955:c.1080G>A			PRJNA266616:RD16_00955:c.1080G>A	No	No
Bp_E476	198405	SNV	T	C	No	1	1.85391e-05	0.00765666	0.00123727	H788, I468, I469, I472, I475, I476, I480, I483, I488, I496, I498, I517, I518, I521, I538, I539, I646, I656, I669, I707	20	20	100	H374, H561, H563, H564	4	13	30.7692	PRJNA266616:RD16_01005:c.194T>C	PRJNA266616:RD16_01005:p.Val65Ala	PRJNA266616:RD16_01005:p.Val65Ala	PRJNA266616:RD16_01005:c.194T>C	No	Yes
Bp_E476	216761	SNV	A	G	No	1	1.85391e-05	0.00765666	0.00123727	H788, I468, I469, I472, I475, I476, I480, I483, I488, I496, I498, I517, I518, I521, I538, I539, I646, I656, I669, I707	20	20	100	H374, H561, H563, H564	4	13	30.7692	PRJNA266616:RD16_01075:c.19T>C	PRJNA266616:RD16_01075:p.Ser7Pro	PRJNA266616:RD16_01075:p.Ser7Pro	PRJNA266616:RD16_01075:c.19T>C	No	Yes
Bp_E476	287131	SNV	T	C	No	1	2.63117e-05	0.0108667	0.00123727	I468, I469, I472, I476, I480, I483, I488, I496, I498, I517, I518, I521, I538, I539, I646, I656, I669, I707	18	20	90	H561, H564	2	13	15.3846					No	-
Bp_E476	489152	SNV	G	A	No	1	1.85391e-05	0.00765666	0.00123727	H788, I468, I469, I472, I475, I476, I480, I483, I488, I496, I498, I517, I518, I521, I538, I539, I646, I656, I669, I707	20	20	100	H374, H561, H563, H564	4	13	30.7692	PRJNA266616:RD16_02405:c.2480C>T	PRJNA266616:RD16_02405:p.Pro827Leu	PRJNA266616:RD16_02405:p.Pro827Leu	PRJNA266616:RD16_02405:c.2480C>T	No	Yes
Bp_E476	528567	SNV	G	C	No	1	0.00154934	0.639878	0.0206412	H788, I468, I469, I472, I475, I476, I480, I483, I488, I496, I498, I517, I518, I521, I538, I539, I646, I656, I669, I707	20	20	100	H374, H378, H559, H561, H563, H564, H622	7	13	53.8462	PRJNA266616:RD16_02615:c.186C>G	PRJNA266616:RD16_02615:p.Asp62Glu	PRJNA266616:RD16_02615:p.Asp62Glu	PRJNA266616:RD16_02615:c.186C>G	No	Yes
Bp_E476	704489	SNV	G	T	No	1	0.000595152	0.245798	0.0102416	H788, I469, I475, I476, I480, I483, I488, I496, I498, I518, I521, I538, I539, I646, I656, I669, I707	17	20	85	H561, H563, H564	3	13	23.0769					No	-
Bp_E476	852223	SNV	C	T	No	1	0.000157582	0.0650816	0.00295825	H788, I468, I469, I475, I476, I480, I483, I488, I496, I498, I517, I518, I521, I538, I539, I646, I656, I669, I707	19	20	95	H374, H561, H563, H564	4	13	30.7692	PRJNA266616:RD16_04095:c.1308G>A			PRJNA266616:RD16_04095:c.1308G>A	No	No
Bp_E476	868389	SNV	G	A	No	1	0.000685947	0.283296	0.0104925	H788, I468, I469, I475, I476, I480, I483, I488, I496, I498, I517, I518, I521, I538, I539, I646, I656, I669, I707	19	20	95	H374, H561, H563, H564, H622	5	13	38.4615	PRJNA266616:RD16_04155:c.97G>A	PRJNA266616:RD16_04155:p.Asp33Asn	PRJNA266616:RD16_04155:p.Asp33Asn	PRJNA266616:RD16_04155:c.97G>A	No	Yes
Bp_E476	1240114	SNV	G	C	No	1	0.000685947	0.283296	0.0104925	H788, I468, I469, I475, I476, I480, I483, I488, I496, I498, I517, I518, I521, I538, I539, I646, I656, I669, I707	19	20	95	H374, H561, H563, H564, H622	5	13	38.4615	PRJNA266616:RD16_05825:c.780C>G			PRJNA266616:RD16_05825:c.780C>G	No	No
Bp_E476	1333208	SNV	C	T	No	1	9.26956e-05	0.0382833	0.00255222	H788, I468, I469, I472, I475, I476, I480, I483, I488, I496, I498, I517, I518, I521, I538, I539, I646, I656, I669, I707	20	20	100	H374, H561, H563, H564, H622	5	13	38.4615	PRJNA266616:RD16_06295:c.2519G>A	PRJNA266616:RD16_06295:p.Gly840Asp	PRJNA266616:RD16_06295:p.Gly840Asp	PRJNA266616:RD16_06295:c.2519G>A	No	Yes
Bp_E476	1337088	SNV	G	A	No	1	0.00245482	1	0.0307225	H788, I468, I469, I475, I476, I480, I483, I488, I496, I498, I518, I538, I539, I646, I656, I669, I707	17	20	85	H374, H561, H563, H564	4	13	30.7692					No	-
Bp_E476	1358686	SNV	C	T	No	1	0.000157582	0.0650816	0.00295825	H788, I468, I469, I475, I476, I480, I483, I488, I496, I498, I517, I518, I521, I538, I539, I646, I656, I669, I707	19	20	95	H374, H561, H563, H564	4	13	30.7692	PRJNA266616:RD16_06395:c.273G>A			PRJNA266616:RD16_06395:c.273G>A	No	No
Bp_E476	1388597	SNV	C	G	No	1	0.000157582	0.0650816	0.00295825	H788, I468, I469, I475, I476, I480, I483, I488, I496, I498, I517, I518, I521, I538, I539, I646, I656, I669, I707	19	20	95	H374, H561, H563, H564	4	13	30.7692	PRJNA266616:RD16_06575:c.625G>C	PRJNA266616:RD16_06575:p.Ala209Pro	PRJNA266616:RD16_06575:p.Ala209Pro	PRJNA266616:RD16_06575:c.625G>C	No	Yes
Bp_E476	1418125	SNV	G	A	No	1	0.000157582	0.0650816	0.00295825	H788, I468, I469, I475, I476, I480, I483, I488, I496, I498, I517, I518, I521, I538, I539, I646, I656, I669, I707	19	20	95	H374, H561, H563, H564	4	13	30.7692	PRJNA266616:RD16_06685:c.888G>A			PRJNA266616:RD16_06685:c.888G>A	No	No
Bp_E476	1785862	SNV	T	C	No	1	2.99581e-05	0.0123727	0.00123727	H788, I468, I469, I475, I476, I480, I483, I488, I496, I498, I517, I518, I521, I538, I539, I646, I656, I669, I707	19	20	95	H561, H563, H564	3	13	23.0769	PRJNA266616:RD16_08435:c.2043T>C			PRJNA266616:RD16_08435:c.2043T>C	No	No
Bp_E476	2208591	SNV	A	G	No	1	0.000685947	0.283296	0.0104925	H788, I468, I469, I475, I476, I480, I483, I488, I496, I498, I517, I518, I521, I538, I539, I646, I656, I669, I707	19	20	95	H374, H561, H563, H564, H622	5	13	38.4615	PRJNA266616:RD16_10380:c.3221A>G	PRJNA266616:RD16_10380:p.Asn1074Ser	PRJNA266616:RD16_10380:p.Asn1074Ser	PRJNA266616:RD16_10380:c.3221A>G	No	Yes
Bp_E476	2271460	SNV	G	C	No	1	0.000595152	0.245798	0.0102416	H788, I468, I469, I475, I476, I480, I483, I488, I496, I517, I521, I538, I539, I646, I656, I669, I707	17	20	85	H561, H563, H564	3	13	23.0769	PRJNA266616:RD16_10705:c.24G>C	PRJNA266616:RD16_10705:p.Gln8His	PRJNA266616:RD16_10705:p.Gln8His	PRJNA266616:RD16_10705:c.24G>C	No	Yes
Bp_E476	2276856	SNV	T	C	No	1	3.08985e-06	0.00127611	0.00123727	H788, I468, I469, I472, I475, I476, I480, I483, I488, I496, I498, I517, I518, I521, I538, I539, I646, I656, I669, I707	20	20	100	H561, H563, H564	3	13	23.0769	PRJNA266616:RD16_10730:c.158T>C	PRJNA266616:RD16_10730:p.Val53Ala	PRJNA266616:RD16_10730:p.Val53Ala	PRJNA266616:RD16_10730:c.158T>C	No	Yes
Bp_E476	2405180	SNV	G	C	No	1	0.00256458	1	0.0311521	H788, I468, I469, I475, I476, I480, I483, I488, I496, I498, I517, I518, I521, I538, I539, I646, I656, I669, I707	19	20	95	H374, H542, H561, H563, H564, H622	6	13	46.1538	PRJNA266616:RD16_11380:c.899C>G	PRJNA266616:RD16_11380:p.Thr300Ser	PRJNA266616:RD16_11380:p.Thr300Ser	PRJNA266616:RD16_11380:c.899C>G	No	Yes
Bp_E476	2640489	SNV	T	C	No	1	0.000157582	0.0650816	0.00295825	H788, I468, I469, I475, I476, I480, I483, I488, I496, I498, I517, I518, I521, I538, I539, I646, I656, I669, I707	19	20	95	H374, H561, H563, H564	4	13	30.7692	PRJNA266616:RD16_12460:c.245T>C	PRJNA266616:RD16_12460:p.Ile82Thr	PRJNA266616:RD16_12460:p.Ile82Thr	PRJNA266616:RD16_12460:c.245T>C	No	Yes
Bp_E476	2747631	SNV	G	A	No	1	9.26956e-05	0.0382833	0.00255222	H788, I468, I469, I472, I475, I476, I480, I483, I488, I496, I498, I517, I518, I521, I538, I539, I646, I656, I669, I707	20	20	100	H374, H561, H563, H564, H622	5	13	38.4615	PRJNA266616:RD16_13020:c.588C>T			PRJNA266616:RD16_13020:c.588C>T	No	No
Bp_E476	2986469	SNV	A	C	No	1	0.000157582	0.0650816	0.00295825	H788, I468, I469, I475, I476, I480, I483, I488, I496, I498, I517, I518, I521, I538, I539, I646, I656, I669, I707	19	20	95	H374, H561, H563, H564	4	13	30.7692	PRJNA266616:RD16_14095:c.390T>G			PRJNA266616:RD16_14095:c.390T>G	No	No
Bp_E476	3011513	SNV	C	T	No	1	0.00154934	0.639878	0.0206412	H788, I468, I469, I472, I475, I476, I480, I483, I488, I496, I498, I517, I518, I521, I538, I539, I646, I656, I669, I707	20	20	100	H374, H375, H559, H561, H563, H564, H622	7	13	53.8462	PRJNA266616:RD16_14205:c.1016C>T	PRJNA266616:RD16_14205:p.Ala339Val	PRJNA266616:RD16_14205:p.Ala339Val	PRJNA266616:RD16_14205:c.1016C>T	No	Yes
Bp_E476	3043116	SNV	T	C	No	1	5.49579e-05	0.0226976	0.00206342	I469, I475, I476, I480, I483, I488, I496, I498, I517, I521, I538, I539, I646, I656, I669, I707	16	20	80	H564	1	13	7.69231	PRJNA266616:RD16_14375:c.258A>G			PRJNA266616:RD16_14375:c.258A>G	No	No
Bp_E476	3072916	SNV	T	C	No	1	9.26956e-05	0.0382833	0.00255222	H788, I468, I469, I472, I475, I476, I480, I483, I488, I496, I498, I517, I518, I521, I538, I539, I646, I656, I669, I707	20	20	100	H374, H561, H563, H564, H622	5	13	38.4615	PRJNA266616:RD16_14525:c.55A>G	PRJNA266616:RD16_14525:p.Lys19Glu	PRJNA266616:RD16_14525:p.Lys19Glu	PRJNA266616:RD16_14525:c.55A>G	No	Yes
Bp_E476	3362642	SNV	C	T	No	1	2.99581e-05	0.0123727	0.00123727	H788, I468, I469, I475, I476, I480, I483, I488, I496, I498, I517, I518, I521, I538, I539, I646, I656, I669, I707	19	20	95	H561, H563, H564	3	13	23.0769	PRJNA266616:RD16_15845:c.99G>A			PRJNA266616:RD16_15845:c.99G>A	No	No
Bp_E476	3385359	SNV	A	G	No	1	1.85391e-05	0.00765666	0.00123727	H788, I468, I469, I472, I475, I476, I480, I483, I488, I496, I498, I517, I518, I521, I538, I539, I646, I656, I669, I707	20	20	100	H374, H561, H563, H564	4	13	30.7692					No	-
Bp_E476	3538308	SNV	C	T	No	1	0.000867846	0.35842	0.0128007	I476, I480, I483, I488, I496, I517, I521, I538, I539, I646, I656	11	20	55		0	13	0	PRJNA266616:RD16_16660:c.166G>A	PRJNA266616:RD16_16660:p.Gly56Arg	PRJNA266616:RD16_16660:p.Gly56Arg	PRJNA266616:RD16_16660:c.166G>A	No	Yes
Bp_E476	1189451^1189452	Insertion	-	GC	No	2	0.000157582	0.0650816	0.00295825	H788, I468, I469, I475, I476, I480, I483, I488, I496, I498, I517, I518, I521, I538, I539, I646, I656, I669, I707	19	20	95	H374, H561, H563, H564	4	13	30.7692	PRJNA266616:RD16_05595:c.1765_1766insGC	PRJNA266616:RD16_05595:p.Gly589fs	PRJNA266616:RD16_05595:p.Gly589fs	PRJNA266616:RD16_05595:c.1765_1766insGC	No	Yes
Bp_E476	3304784^3304785	Insertion	-	CCGG	No	4	0.00245482	1	0.0307225	H788, I469, I475, I476, I480, I483, I496, I498, I517, I518, I521, I538, I539, I646, I656, I669, I707	17	20	85	H375, H561, H563, H564	4	13	30.7692	PRJNA266616:RD16_15575:c.545_546insCCGG	PRJNA266616:RD16_15575:p.Ala182fs	PRJNA266616:RD16_15575:p.Ala182fs	PRJNA266616:RD16_15575:c.545_546insCCGG	No	Yes
Bp_E476	3490857^3490858	Insertion	-	TAG	No	3	0.00154934	0.639878	0.0206412	H788, I468, I469, I472, I475, I476, I480, I483, I488, I496, I498, I517, I518, I521, I538, I539, I646, I656, I669, I707	20	20	100	H374, H378, H559, H561, H563, H564, H622	7	13	53.8462	PRJNA266616:RD16_16430:c.1130_1131insCTA	PRJNA266616:RD16_16430:p.Glu377delinsAsp*	PRJNA266616:RD16_16430:p.Glu377delinsAsp*	PRJNA266616:RD16_16430:c.1130_1131insCTA	No	Yes
Bp_E476	923214..923221	Deletion	CGCGCCGG	-	No	8	2.63117e-05	0.0108667	0.00123727	H788, I469, I475, I476, I480, I483, I488, I496, I498, I517, I518, I521, I538, I539, I646, I656, I669, I707	18	20	90	H561, H564	2	13	15.3846					No	-
