# Supplementary material for: Genome Structural Diversity among 31 Bordetella pertussis Isolates from Two Recent U.S. Whooping Cough Statewide Epidemics
Source: mSphere. 2016 May 11;1(3):e00036-16. doi: 10.1128/mSphere.00036-16 (PMC4888882; doi:10.1128/mSphere.00036-16)
Supplement: Data Set S9 [file sph003162078sd10.xlsx]

## Sheet: Dataset S9
Dataset S9 State-specific non-synonymous B. pertussis epidemic genome variants
State	Chromosome	Region	Type	Reference	Allele	Reference allele	Length	P-value	Bonferroni	FDR p-value correction	Origin tracks (case)	Sample count (case)	Total number of samples (case)	Sample frequency (case)	Origin tracks (control)	Sample count (control)	Total number of samples (control)	Sample frequency (control)	Coding region change	Amino acid change	Other variants within codon	Non-synonymous	eggNOG ortholog	Category	eggNOG annotation	eggNOG functional category	NCBI	SwissProt	CDD
CA	Bp_E476	116940	SNV	T	A	No	1	1.49485e-05	0.00838613	0.00039934	H374, H375, H378, H379, H380, H489, H542, H559, H561, H563, H564, H622, H627	13	13	100	I480, I483, I496, I656, I707	5	20	25	PRJNA266616:RD16_00615:c.947T>A	PRJNA266616:RD16_00615:p.Leu316Gln	No	Yes	ENOG410BBT6	L	Transposase for IS1663	[L] Replication, recombination and repair (INFORMATION STORAGE AND PROCESSING)
CA	Bp_E476	527395	SNV	A	G	No	1	3.041e-06	0.001706	0.0001706	H374, H375, H378, H379, H380, H489, H542, H559, H561, H563, H622, H627	12	13	92.3077	I539, I656	2	20	10	PRJNA266616:RD16_02610:c.805T>C	PRJNA266616:RD16_02610:p.Tyr269His	No	Yes	ENOG410BIA1	L	Transposase	[L] Replication, recombination and repair (INFORMATION STORAGE AND PROCESSING)
CA	Bp_E476	1080959	SNV	A	T	No	1	0.000731892	0.410591	0.010528	H374, H378, H379, H489, H542, H563, H564, H622, H627	9	13	69.2308	I538, I539	2	20	10	PRJNA266616:RD16_05140:c.947T>A	PRJNA266616:RD16_05140:p.Leu316Gln	No	Yes	ENOG410BBT6	L	Transposase for IS1663	[L] Replication, recombination and repair (INFORMATION STORAGE AND PROCESSING)
CA	Bp_E476	1090325	SNV	A	T	No	1	2.99581e-05	0.0168065	0.000730718	H374, H375, H379, H542, H559, H561, H563, H564, H622, H627	10	13	76.9231	H788	1	20	5	PRJNA266616:RD16_05195:c.947T>A	PRJNA266616:RD16_05195:p.Leu316Gln	No	Yes	ENOG410BBT6	L	Transposase for IS1663	[L] Replication, recombination and repair (INFORMATION STORAGE AND PROCESSING)
CA	Bp_E476	1447860	SNV	A	T	No	1	4.55365e-07	0.00025546	4.25766e-05	H374, H375, H378, H379, H380, H489, H542, H559, H561, H563, H622, H627	12	13	92.3077	I488	1	20	5	PRJNA266616:RD16_06820:c.947T>A	PRJNA266616:RD16_06820:p.Leu316Gln	No	Yes	ENOG410BBT6	L	Transposase for IS1663	[L] Replication, recombination and repair (INFORMATION STORAGE AND PROCESSING)
CA	Bp_E476	3457234	SNV	T	A	No	1	1.44722e-05	0.00811892	0.00039934	H374, H375, H378, H379, H380, H489, H542, H559, H561, H563, H622, H627	12	13	92.3077	I468, I469, I656	3	20	15	PRJNA266616:RD16_16290:c.947A>T	PRJNA266616:RD16_16290:p.Gln316Leu	No	Yes	ENOG410BBT6	L	Transposase for IS1663	[L] Replication, recombination and repair (INFORMATION STORAGE AND PROCESSING)
CA	Bp_E476	3614341	SNV	G	A	No	1	5.49579e-05	0.0308314	0.00128464	H374, H375, H378, H379, H380, H489, H542, H559, H561, H563, H622, H627	12	13	92.3077	I488, I539, I656, I669	4	20	20	PRJNA266616:RD16_17095:c.11G>A	PRJNA266616:RD16_17095:p.Gly4Glu	No	Yes	ENOG410BC7U	T	regulator	[T] Signal transduction mechanisms (CELLULAR PROCESSES AND SIGNALING)	hypothetical protein	no matches	no matches
VT	Bp_E476	198405	SNV	T	C	No	1	1.85391e-05	0.00765666	0.00123727	H788, I468, I469, I472, I475, I476, I480, I483, I488, I496, I498, I517, I518, I521, I538, I539, I646, I656, I669, I707	20	20	100	H374, H561, H563, H564	4	13	30.7692	PRJNA266616:RD16_01005:c.194T>C	PRJNA266616:RD16_01005:p.Val65Ala	No	Yes	ENOG410B97B	P	Zinc iron permease	[P] Inorganic ion transport and metabolism (METABOLISM)	divalent cation transporter	Zinc transporter ZupT	COG0428, Zinc transporter ZupT
VT	Bp_E476	216761	SNV	A	G	No	1	1.85391e-05	0.00765666	0.00123727	H788, I468, I469, I472, I475, I476, I480, I483, I488, I496, I498, I517, I518, I521, I538, I539, I646, I656, I669, I707	20	20	100	H374, H561, H563, H564	4	13	30.7692	PRJNA266616:RD16_01075:c.19T>C	PRJNA266616:RD16_01075:p.Ser7Pro	No	Yes	ENOG410BIU3	C	FAD linked oxidases, C-terminal domain	[C] Energy production and conversion (METABOLISM)	2-hydroxyacid dehydrogenase	Glycolate oxidase	FAD/FMN-containing dehydrogenase
VT	Bp_E476	489152	SNV	G	A	No	1	1.85391e-05	0.00765666	0.00123727	H788, I468, I469, I472, I475, I476, I480, I483, I488, I496, I498, I517, I518, I521, I538, I539, I646, I656, I669, I707	20	20	100	H374, H561, H563, H564	4	13	30.7692	PRJNA266616:RD16_02405:c.2480C>T	PRJNA266616:RD16_02405:p.Pro827Leu	No	Yes	ENOG410BQCR	J	ribonuclease E (EC 3.1.4.-)	[J] Translation, ribosomal structure and biogenesis (INFORMATION STORAGE AND PROCESSING)	ribonuclease E	ribonuclease E	ribonuclease E
VT	Bp_E476	528567	SNV	G	C	No	1	0.00154934	0.639878	0.0206412	H788, I468, I469, I472, I475, I476, I480, I483, I488, I496, I498, I517, I518, I521, I538, I539, I646, I656, I669, I707	20	20	100	H374, H378, H559, H561, H563, H564, H622	7	13	53.8462	PRJNA266616:RD16_02615:c.186C>G	PRJNA266616:RD16_02615:p.Asp62Glu	No	Yes	ENOG410BFB3	S	endoribonuclease L-psp	[S] Function unknown (POORLY CHARACTERIZED)	endoribonuclease L-PSP	RutC family protein	large protein family with no definitive function
VT	Bp_E476	868389	SNV	G	A	No	1	0.000685947	0.283296	0.0104925	H788, I468, I469, I475, I476, I480, I483, I488, I496, I498, I517, I518, I521, I538, I539, I646, I656, I669, I707	19	20	95	H374, H561, H563, H564, H622	5	13	38.4615	PRJNA266616:RD16_04155:c.97G>A	PRJNA266616:RD16_04155:p.Asp33Asn	No	Yes	ENOG410B81F	I	Diacylglycerol kinase	[I] Lipid transport and metabolism (METABOLISM)	diacylglycerol kinase	Diacylglycerol kinase	;Diacylglycerol (DAG) is a second messenger that acts as a protein kinase C activator.
VT	Bp_E476	1333208	SNV	C	T	No	1	9.26956e-05	0.0382833	0.00255222	H788, I468, I469, I472, I475, I476, I480, I483, I488, I496, I498, I517, I518, I521, I538, I539, I646, I656, I669, I707	20	20	100	H374, H561, H563, H564, H622	5	13	38.4615	PRJNA266616:RD16_06295:c.2519G>A	PRJNA266616:RD16_06295:p.Gly840Asp	No	Yes	ENOG410B8VB	OT	Adenylation and deadenylation of glutamate--ammonia ligase (By simila	[O] Posttranslational modification, protein turnover, chaperones (CELLULAR PROCESSES AND SIGNALING)	glutamine-synthetase	Glutamate-ammonia-ligase adenylyltransferase	PRK11072, bifunctional glutamine-synthetase adenylyltransferase/deadenyltransferase
VT	Bp_E476	1388597	SNV	C	G	No	1	0.000157582	0.0650816	0.00295825	H788, I468, I469, I475, I476, I480, I483, I488, I496, I498, I517, I518, I521, I538, I539, I646, I656, I669, I707	19	20	95	H374, H561, H563, H564	4	13	30.7692	PRJNA266616:RD16_06575:c.625G>C	PRJNA266616:RD16_06575:p.Ala209Pro	No	Yes	ENOG410B89E	S	aldo keto reductase	[S] Function unknown (POORLY CHARACTERIZED)	aldo/keto reductase	Probable aldo-keto reductase	cd06660, Aldo-keto reductases (AKRs) are a superfamily of soluble NAD(P)(H) oxidoreductases whose chief purpose is to reduce aldehydes and ketones to primary and secondary alcohols.
VT	Bp_E476	2208591	SNV	A	G	No	1	0.000685947	0.283296	0.0104925	H788, I468, I469, I475, I476, I480, I483, I488, I496, I498, I517, I518, I521, I538, I539, I646, I656, I669, I707	19	20	95	H374, H561, H563, H564, H622	5	13	38.4615	PRJNA266616:RD16_10380:c.3221A>G	PRJNA266616:RD16_10380:p.Asn1074Ser	No	Yes	ENOG410B8DR	P	Transporter, hydrophobe amphiphile efflux-1 (HAE1) family	[P] Inorganic ion transport and metabolism (METABOLISM)	acriflavine resistance protein B	Multidrug resistance protein	pfam00873, AcrB/AcrD/AcrF family ;Members of this family are integral membrane proteins. COG0841, Multidrug efflux pump subunit AcrB
VT	Bp_E476	2271460	SNV	G	C	No	1	0.000595152	0.245798	0.0102416	H788, I468, I469, I475, I476, I480, I483, I488, I496, I517, I521, I538, I539, I646, I656, I669, I707	17	20	85	H561, H563, H564	3	13	23.0769	PRJNA266616:RD16_10705:c.24G>C	PRJNA266616:RD16_10705:p.Gln8His	No	Yes	ENOG410BGJZ	S	acetyltransferase	[S] Function unknown (POORLY CHARACTERIZED)	acetyltransferase	Acetyltransferase	N-Acyltransferase superfamily: Various enzymes that characteristically catalyze the transfer of an acyl group to a substrate
VT	Bp_E476	2276856	SNV	T	C	No	1	3.08985e-06	0.00127611	0.00123727	H788, I468, I469, I472, I475, I476, I480, I483, I488, I496, I498, I517, I518, I521, I538, I539, I646, I656, I669, I707	20	20	100	H561, H563, H564	3	13	23.0769	PRJNA266616:RD16_10730:c.158T>C	PRJNA266616:RD16_10730:p.Val53Ala	No	Yes	No matches found in bproNOG				hypothetical protein	no matches	no matches
VT	Bp_E476	2405180	SNV	G	C	No	1	0.00256458	1	0.0311521	H788, I468, I469, I475, I476, I480, I483, I488, I496, I498, I517, I518, I521, I538, I539, I646, I656, I669, I707	19	20	95	H374, H542, H561, H563, H564, H622	6	13	46.1538	PRJNA266616:RD16_11380:c.899C>G	PRJNA266616:RD16_11380:p.Thr300Ser	No	Yes	ENOG410BIA1	L	Transposase	[L] Replication, recombination and repair (INFORMATION STORAGE AND PROCESSING)
VT	Bp_E476	2640489	SNV	T	C	No	1	0.000157582	0.0650816	0.00295825	H788, I468, I469, I475, I476, I480, I483, I488, I496, I498, I517, I518, I521, I538, I539, I646, I656, I669, I707	19	20	95	H374, H561, H563, H564	4	13	30.7692	PRJNA266616:RD16_12460:c.245T>C	PRJNA266616:RD16_12460:p.Ile82Thr	No	Yes	ENOG410BBN1	P	One of the components of the high-affinity ATP-driven potassium transpor	[P] Inorganic ion transport and metabolism (METABOLISM)	potassium-transporting ATPase subunit C	Potassium-transporting ATPase C chain	PRK00315, potassium-transporting ATPase subunit C
VT	Bp_E476	3011513	SNV	C	T	No	1	0.00154934	0.639878	0.0206412	H788, I468, I469, I472, I475, I476, I480, I483, I488, I496, I498, I517, I518, I521, I538, I539, I646, I656, I669, I707	20	20	100	H374, H375, H559, H561, H563, H564, H622	7	13	53.8462	PRJNA266616:RD16_14205:c.1016C>T	PRJNA266616:RD16_14205:p.Ala339Val	No	Yes	ENOG410B8UE	C	alcohol dehydrogenase	[C] Energy production and conversion (METABOLISM)	alcohol dehydrogenase	alcohol dehydrogenase	cd08193, 5-hydroxyvalerate dehydrogenase (HVD) catalyzes the oxidation of 5-hydroxyvalerate to 5-oxovalerate with NAD+ as cofactor ;5-hydroxyvalerate dehydrogenase (HVD) is an iron-containing (type III) NAD-dependent alcohol dehydrogenase. It plays a role in the cyclopentanol metabolism biochemical pathway.
VT	Bp_E476	3072916	SNV	T	C	No	1	9.26956e-05	0.0382833	0.00255222	H788, I468, I469, I472, I475, I476, I480, I483, I488, I496, I498, I517, I518, I521, I538, I539, I646, I656, I669, I707	20	20	100	H374, H561, H563, H564, H622	5	13	38.4615	PRJNA266616:RD16_14525:c.55A>G	PRJNA266616:RD16_14525:p.Lys19Glu	No	Yes	ENOG410B8T3	C	NADH flavin oxidoreductase NADH oxidase	[C] Energy production and conversion (METABOLISM)	hypothetical protein	NADPH dehydrogenase
VT	Bp_E476	3538308	SNV	C	T	No	1	0.000867846	0.35842	0.0128007	I476, I480, I483, I488, I496, I517, I521, I538, I539, I646, I656	11	20	55		0	13	0	PRJNA266616:RD16_16660:c.166G>A	PRJNA266616:RD16_16660:p.Gly56Arg	No	Yes	ENOG410B8KC	G	Catalyzes the dehydration of the S-form of NAD(P)HX at the expense of AD	[G] Carbohydrate transport and metabolism (METABOLISM)	ADP-dependent (S)-NAD(P)H-hydrate dehydratase	ADP-dependent (S)-NAD(P)H-hydrate dehydratase	ribokinase/pfkB superfamily
VT	Bp_E476	1189451^1189452	Insertion	-	GC	No	2	0.000157582	0.0650816	0.00295825	H788, I468, I469, I475, I476, I480, I483, I488, I496, I498, I517, I518, I521, I538, I539, I646, I656, I669, I707	19	20	95	H374, H561, H563, H564	4	13	30.7692	PRJNA266616:RD16_05595:c.1765_1766insGC	PRJNA266616:RD16_05595:p.Gly589fs	No	Yes	ENOG410B814	S	oligopeptide transporter	[S] Function unknown (POORLY CHARACTERIZED)	peptide transporter	Putative oligopeptide transporter	Uncharacterized membrane protein, oligopeptide transporter (OPT) family
VT	Bp_E476	3304784^3304785	Insertion	-	CCGG	No	4	0.00245482	1	0.0307225	H788, I469, I475, I476, I480, I483, I496, I498, I517, I518, I521, I538, I539, I646, I656, I669, I707	17	20	85	H375, H561, H563, H564	4	13	30.7692	PRJNA266616:RD16_15575:c.545_546insCCGG	PRJNA266616:RD16_15575:p.Ala182fs	No	Yes	ENOG410BB8V	H	adenosyltransferase	[H] Coenzyme transport and metabolism (METABOLISM)	ATP--cobalamin adenosyltransferase	Cob(I)yrinic acid a,c-diamide adenosyltransferase	TIGR00636, ATP:cob(I)alamin adenosyltransferase
VT	Bp_E476	3490857^3490858	Insertion	-	TAG	No	3	0.00154934	0.639878	0.0206412	H788, I468, I469, I472, I475, I476, I480, I483, I488, I496, I498, I517, I518, I521, I538, I539, I646, I656, I669, I707	20	20	100	H374, H378, H559, H561, H563, H564, H622	7	13	53.8462	PRJNA266616:RD16_16430:c.1130_1131insCTA	PRJNA266616:RD16_16430:p.Glu377delinsAsp*	No	Yes	ENOG410BCRE	S	Protein of unknown function (DUF1254)	[S] Function unknown (POORLY CHARACTERIZED)	hypothetical protein		Protein of unknown function
